# Supplementary material for: Transkingdom network reveals bacterial players associated with cervical cancer gene expression program
Source: PeerJ. 2018 Sep 19;6:e5590. doi: 10.7717/peerj.5590 (PMC6170155; doi:10.7717/peerj.5590)
Supplement: Supplemental Information 5 [file peerj-06-5590-s005.xlsx]

## Sheet: map
#SampleID	BarcodeSequence	LinkerPrimerSequence	ReversePrimer	SampleName	Dataset	Site	Tissue	HPV	Histology	Description
83	GGAGACAAGGGA	CAAGCAGAAGACGGCATACGAGATTCCCTTGTCTCCAGTCAGTCAGCCGGACTACHVGGGTWTCTAAT	AATGATACGGCGACCACCGAGATCTACACTATGGTAATTGTGTGCCAGCMGCCGCGGTAA	MM002	Cervical_Cancer	Cervical_Cancer	Cervical_Cancer	16	SCC	Cervical_Cancer
84	AATCAGTCTCGT	CAAGCAGAAGACGGCATACGAGATACGAGACTGATTAGTCAGTCAGCCGGACTACHVGGGTWTCTAAT	AATGATACGGCGACCACCGAGATCTACACTATGGTAATTGTGTGCCAGCMGCCGCGGTAA	MM018	Cervical_Cancer	Cervical_Cancer	Cervical_Cancer	positive	SCC	Cervical_Cancer
85	AATCCGTACAGC	CAAGCAGAAGACGGCATACGAGATGCTGTACGGATTAGTCAGTCAGCCGGACTACHVGGGTWTCTAAT	AATGATACGGCGACCACCGAGATCTACACTATGGTAATTGTGTGCCAGCMGCCGCGGTAA	MM053	Cervical_Cancer	Cervical_Cancer	Cervical_Cancer	16	SCC	Cervical_Cancer
86	ACACCTGGTGAT	CAAGCAGAAGACGGCATACGAGATATCACCAGGTGTAGTCAGTCAGCCGGACTACHVGGGTWTCTAAT	AATGATACGGCGACCACCGAGATCTACACTATGGTAATTGTGTGCCAGCMGCCGCGGTAA	MM057	Cervical_Cancer	Cervical_Cancer	Cervical_Cancer	16	AdenoSCC	Cervical_Cancer
87	TATCGTTGACCA	CAAGCAGAAGACGGCATACGAGATTGGTCAACGATAAGTCAGTCAGCCGGACTACHVGGGTWTCTAAT	AATGATACGGCGACCACCGAGATCTACACTATGGTAATTGTGTGCCAGCMGCCGCGGTAA	MM063	Cervical_Cancer	Cervical_Cancer	Cervical_Cancer	16	SCC	Cervical_Cancer
88	TTACTGTGCGAT	CAAGCAGAAGACGGCATACGAGATATCGCACAGTAAAGTCAGTCAGCCGGACTACHVGGGTWTCTAAT	AATGATACGGCGACCACCGAGATCTACACTATGGTAATTGTGTGCCAGCMGCCGCGGTAA	MM078	Cervical_Cancer	Cervical_Cancer	Cervical_Cancer	16	SCC	Cervical_Cancer
89	AGGCTACACGAC	CAAGCAGAAGACGGCATACGAGATGTCGTGTAGCCTAGTCAGTCAGCCGGACTACHVGGGTWTCTAAT	AATGATACGGCGACCACCGAGATCTACACTATGGTAATTGTGTGCCAGCMGCCGCGGTAA	MM091	Cervical_Cancer	Cervical_Cancer	Cervical_Cancer	16.18	SCC	Cervical_Cancer
90	CTAACCTCCGCT	CAAGCAGAAGACGGCATACGAGATAGCGGAGGTTAGAGTCAGTCAGCCGGACTACHVGGGTWTCTAAT	AATGATACGGCGACCACCGAGATCTACACTATGGTAATTGTGTGCCAGCMGCCGCGGTAA	MM098	Cervical_Cancer	Cervical_Cancer	Cervical_Cancer	16	SCC	Cervical_Cancer
91	GAACCAAAGGAT	CAAGCAGAAGACGGCATACGAGATATCCTTTGGTTCAGTCAGTCAGCCGGACTACHVGGGTWTCTAAT	AATGATACGGCGACCACCGAGATCTACACTATGGTAATTGTGTGCCAGCMGCCGCGGTAA	MM129	Cervical_Cancer	Cervical_Cancer	Cervical_Cancer	16	SCC	Cervical_Cancer
92	GTATGCGCTGTA	CAAGCAGAAGACGGCATACGAGATTACAGCGCATACAGTCAGTCAGCCGGACTACHVGGGTWTCTAAT	AATGATACGGCGACCACCGAGATCTACACTATGGTAATTGTGTGCCAGCMGCCGCGGTAA	MM138	Cervical_Cancer	Cervical_Cancer	Cervical_Cancer	16.18	SCC	Cervical_Cancer
93	GTACATACCGGT	CAAGCAGAAGACGGCATACGAGATACCGGTATGTACAGTCAGTCAGCCGGACTACHVGGGTWTCTAAT	AATGATACGGCGACCACCGAGATCTACACTATGGTAATTGTGTGCCAGCMGCCGCGGTAA	MM146	Cervical_Cancer	Cervical_Cancer	Cervical_Cancer	16	SCC	Cervical_Cancer
94	TCCGACACAATT	CAAGCAGAAGACGGCATACGAGATAATTGTGTCGGAAGTCAGTCAGCCGGACTACHVGGGTWTCTAAT	AATGATACGGCGACCACCGAGATCTACACTATGGTAATTGTGTGCCAGCMGCCGCGGTAA	MM172	Cervical_Cancer	Cervical_Cancer	Cervical_Cancer	16	SCC	Cervical_Cancer
95	CCAGTGTATGCA	CAAGCAGAAGACGGCATACGAGATTGCATACACTGGAGTCAGTCAGCCGGACTACHVGGGTWTCTAAT	AATGATACGGCGACCACCGAGATCTACACTATGGTAATTGTGTGCCAGCMGCCGCGGTAA	MM177	Cervical_Cancer	Cervical_Cancer	Cervical_Cancer	negative	SCC	Cervical_Cancer
96	CCTCGTTCGACT	CAAGCAGAAGACGGCATACGAGATAGTCGAACGAGGAGTCAGTCAGCCGGACTACHVGGGTWTCTAAT	AATGATACGGCGACCACCGAGATCTACACTATGGTAATTGTGTGCCAGCMGCCGCGGTAA	MM178	Cervical_Cancer	Cervical_Cancer	Cervical_Cancer	16	AdenoSCC	Cervical_Cancer
97	TGAGTCACTGGT	CAAGCAGAAGACGGCATACGAGATACCAGTGACTCAAGTCAGTCAGCCGGACTACHVGGGTWTCTAAT	AATGATACGGCGACCACCGAGATCTACACTATGGTAATTGTGTGCCAGCMGCCGCGGTAA	MM188	Cervical_Cancer	Cervical_Cancer	Cervical_Cancer	positive	SCC	Cervical_Cancer
98	GACTTGGTATTC	CAAGCAGAAGACGGCATACGAGATGAATACCAAGTCAGTCAGTCAGCCGGACTACHVGGGTWTCTAAT	AATGATACGGCGACCACCGAGATCTACACTATGGTAATTGTGTGCCAGCMGCCGCGGTAA	MM203	Cervical_Cancer	Cervical_Cancer	Cervical_Cancer	positive	SCC	Cervical_Cancer
99	TACACGATCTAC	CAAGCAGAAGACGGCATACGAGATGTAGATCGTGTAAGTCAGTCAGCCGGACTACHVGGGTWTCTAAT	AATGATACGGCGACCACCGAGATCTACACTATGGTAATTGTGTGCCAGCMGCCGCGGTAA	MM210	Cervical_Cancer	Cervical_Cancer	Cervical_Cancer	16	SCC	Cervical_Cancer
100	GCACACACGTTA	CAAGCAGAAGACGGCATACGAGATTAACGTGTGTGCAGTCAGTCAGCCGGACTACHVGGGTWTCTAAT	AATGATACGGCGACCACCGAGATCTACACTATGGTAATTGTGTGCCAGCMGCCGCGGTAA	MM220	Cervical_Cancer	Cervical_Cancer	Cervical_Cancer	16	SCC	Cervical_Cancer
101	CACGCCATAATG	CAAGCAGAAGACGGCATACGAGATCATTATGGCGTGAGTCAGTCAGCCGGACTACHVGGGTWTCTAAT	AATGATACGGCGACCACCGAGATCTACACTATGGTAATTGTGTGCCAGCMGCCGCGGTAA	MM232	Cervical_Cancer	Cervical_Cancer	Cervical_Cancer	positive	SCC	Cervical_Cancer
102	CAGGCGTATTGG	CAAGCAGAAGACGGCATACGAGATCCAATACGCCTGAGTCAGTCAGCCGGACTACHVGGGTWTCTAAT	AATGATACGGCGACCACCGAGATCTACACTATGGTAATTGTGTGCCAGCMGCCGCGGTAA	MM235	Cervical_Cancer	Cervical_Cancer	Cervical_Cancer	16	SCC	Cervical_Cancer
103	GGATCGCAGATC	CAAGCAGAAGACGGCATACGAGATGATCTGCGATCCAGTCAGTCAGCCGGACTACHVGGGTWTCTAAT	AATGATACGGCGACCACCGAGATCTACACTATGGTAATTGTGTGCCAGCMGCCGCGGTAA	MM236	Cervical_Cancer	Cervical_Cancer	Cervical_Cancer	16	SCC	Cervical_Cancer
104	GCTGATGAGCTG	CAAGCAGAAGACGGCATACGAGATCAGCTCATCAGCAGTCAGTCAGCCGGACTACHVGGGTWTCTAAT	AATGATACGGCGACCACCGAGATCTACACTATGGTAATTGTGTGCCAGCMGCCGCGGTAA	MM239	Cervical_Cancer	Cervical_Cancer	Cervical_Cancer	16	SCC	Cervical_Cancer
105	AGCTGTTGTTTG	CAAGCAGAAGACGGCATACGAGATCAAACAACAGCTAGTCAGTCAGCCGGACTACHVGGGTWTCTAAT	AATGATACGGCGACCACCGAGATCTACACTATGGTAATTGTGTGCCAGCMGCCGCGGTAA	MM246	Cervical_Cancer	Cervical_Cancer	Cervical_Cancer	16	SCC	Cervical_Cancer
106	GGATGGTGTTGC	CAAGCAGAAGACGGCATACGAGATGCAACACCATCCAGTCAGTCAGCCGGACTACHVGGGTWTCTAAT	AATGATACGGCGACCACCGAGATCTACACTATGGTAATTGTGTGCCAGCMGCCGCGGTAA	MM261	Cervical_Cancer	Cervical_Cancer	Cervical_Cancer	16.18	SCC	Cervical_Cancer
107	GCGATATATCGC	CAAGCAGAAGACGGCATACGAGATGCGATATATCGCAGTCAGTCAGCCGGACTACHVGGGTWTCTAAT	AATGATACGGCGACCACCGAGATCTACACTATGGTAATTGTGTGCCAGCMGCCGCGGTAA	MM270	Cervical_Cancer	Cervical_Cancer	Cervical_Cancer	16	SCC	Cervical_Cancer
108	TAGGATTGCTCG	CAAGCAGAAGACGGCATACGAGATCGAGCAATCCTAAGTCAGTCAGCCGGACTACHVGGGTWTCTAAT	AATGATACGGCGACCACCGAGATCTACACTATGGTAATTGTGTGCCAGCMGCCGCGGTAA	MM271	Cervical_Cancer	Cervical_Cancer	Cervical_Cancer	16	SCC	Cervical_Cancer
109	ATGTGCACGACT	CAAGCAGAAGACGGCATACGAGATAGTCGTGCACATAGTCAGTCAGCCGGACTACHVGGGTWTCTAAT	AATGATACGGCGACCACCGAGATCTACACTATGGTAATTGTGTGCCAGCMGCCGCGGTAA	MM275	Cervical_Cancer	Cervical_Cancer	Cervical_Cancer	negative	SCC	Cervical_Cancer
110	ACGCGCAGATAC	CAAGCAGAAGACGGCATACGAGATGTATCTGCGCGTAGTCAGTCAGCCGGACTACHVGGGTWTCTAAT	AATGATACGGCGACCACCGAGATCTACACTATGGTAATTGTGTGCCAGCMGCCGCGGTAA	MM279	Cervical_Cancer	Cervical_Cancer	Cervical_Cancer	16	SCC	Cervical_Cancer
111	GACTTTCCCTCG	CAAGCAGAAGACGGCATACGAGATCGAGGGAAAGTCAGTCAGTCAGCCGGACTACHVGGGTWTCTAAT	AATGATACGGCGACCACCGAGATCTACACTATGGTAATTGTGTGCCAGCMGCCGCGGTAA	MM292	Cervical_Cancer	Cervical_Cancer	Cervical_Cancer	16	SCC	Cervical_Cancer
112	ATCCCGAATTTG	CAAGCAGAAGACGGCATACGAGATCAAATTCGGGATAGTCAGTCAGCCGGACTACHVGGGTWTCTAAT	AATGATACGGCGACCACCGAGATCTACACTATGGTAATTGTGTGCCAGCMGCCGCGGTAA	MM293	Cervical_Cancer	Cervical_Cancer	Cervical_Cancer	16	SCC	Cervical_Cancer
113	GTTGGTCAATCT	CAAGCAGAAGACGGCATACGAGATAGATTGACCAACAGTCAGTCAGCCGGACTACHVGGGTWTCTAAT	AATGATACGGCGACCACCGAGATCTACACTATGGTAATTGTGTGCCAGCMGCCGCGGTAA	MM301	Cervical_Cancer	Cervical_Cancer	Cervical_Cancer	16	AdenoSCC	Cervical_Cancer
114	TAGCTCGTAACT	CAAGCAGAAGACGGCATACGAGATAGTTACGAGCTAAGTCAGTCAGCCGGACTACHVGGGTWTCTAAT	AATGATACGGCGACCACCGAGATCTACACTATGGTAATTGTGTGCCAGCMGCCGCGGTAA	MM303	Cervical_Cancer	Cervical_Cancer	Cervical_Cancer	NA	SCC	Cervical_Cancer
115	CAGTGCATATGC	CAAGCAGAAGACGGCATACGAGATGCATATGCACTGAGTCAGTCAGCCGGACTACHVGGGTWTCTAAT	AATGATACGGCGACCACCGAGATCTACACTATGGTAATTGTGTGCCAGCMGCCGCGGTAA	MM322	Cervical_Cancer	Cervical_Cancer	Cervical_Cancer	NA	SCC	Cervical_Cancer
116	TCACGGGAGTTG	CAAGCAGAAGACGGCATACGAGATCAACTCCCGTGAAGTCAGTCAGCCGGACTACHVGGGTWTCTAAT	AATGATACGGCGACCACCGAGATCTACACTATGGTAATTGTGTGCCAGCMGCCGCGGTAA	MM326	Cervical_Cancer	Cervical_Cancer	Cervical_Cancer	NA	SCC	Cervical_Cancer
117	CTGCTAACGCAA	CAAGCAGAAGACGGCATACGAGATTTGCGTTAGCAGAGTCAGTCAGCCGGACTACHVGGGTWTCTAAT	AATGATACGGCGACCACCGAGATCTACACTATGGTAATTGTGTGCCAGCMGCCGCGGTAA	MM068	Cervical_Cancer	Cervical_Cancer	Cervical_Cancer	negative	SCC	Cervical_Cancer
118	TTAGGGCTCGTA	CAAGCAGAAGACGGCATACGAGATTACGAGCCCTAAAGTCAGTCAGCCGGACTACHVGGGTWTCTAAT	AATGATACGGCGACCACCGAGATCTACACTATGGTAATTGTGTGCCAGCMGCCGCGGTAA	MM087	Cervical_Cancer	Cervical_Cancer	Cervical_Cancer	16	SCC	Cervical_Cancer
119	TCTAGCGTAGTG	CAAGCAGAAGACGGCATACGAGATCACTACGCTAGAAGTCAGTCAGCCGGACTACHVGGGTWTCTAAT	AATGATACGGCGACCACCGAGATCTACACTATGGTAATTGTGTGCCAGCMGCCGCGGTAA	MM124	Cervical_Cancer	Cervical_Cancer	Cervical_Cancer	16	SCC	Cervical_Cancer
120	TCGAGGACTGCA	CAAGCAGAAGACGGCATACGAGATTGCAGTCCTCGAAGTCAGTCAGCCGGACTACHVGGGTWTCTAAT	AATGATACGGCGACCACCGAGATCTACACTATGGTAATTGTGTGCCAGCMGCCGCGGTAA	MM363	Cervical_Cancer	Cervical_Cancer	Cervical_Cancer	NA	SCC	Cervical_Cancer
121	CGGAGCTATGGT	CAAGCAGAAGACGGCATACGAGATACCATAGCTCCGAGTCAGTCAGCCGGACTACHVGGGTWTCTAAT	AATGATACGGCGACCACCGAGATCTACACTATGGTAATTGTGTGCCAGCMGCCGCGGTAA	MM368	Cervical_Cancer	Cervical_Cancer	Cervical_Cancer	NA	SCC	Cervical_Cancer
122	AAGAGATGTCGA	CAAGCAGAAGACGGCATACGAGATTCGACATCTCTTAGTCAGTCAGCCGGACTACHVGGGTWTCTAAT	AATGATACGGCGACCACCGAGATCTACACTATGGTAATTGTGTGCCAGCMGCCGCGGTAA	MM374	Cervical_Cancer	Cervical_Cancer	Cervical_Cancer	NA	SCC	Cervical_Cancer
123	TCCAAAGTGTTC	CAAGCAGAAGACGGCATACGAGATGAACACTTTGGAAGTCAGTCAGCCGGACTACHVGGGTWTCTAAT	AATGATACGGCGACCACCGAGATCTACACTATGGTAATTGTGTGCCAGCMGCCGCGGTAA	MM390	Cervical_Cancer	Cervical_Cancer	Cervical_Cancer	NA	SCC	Cervical_Cancer
124	TACAGATGGCTC	CAAGCAGAAGACGGCATACGAGATGAGCCATCTGTAAGTCAGTCAGCCGGACTACHVGGGTWTCTAAT	AATGATACGGCGACCACCGAGATCTACACTATGGTAATTGTGTGCCAGCMGCCGCGGTAA	MM083	Cervical_Cancer	Cervical_Cancer	Cervical_Cancer	16	SCC	Cervical_Cancer
125	ACGTGTACCCAA	CAAGCAGAAGACGGCATACGAGATTTGGGTACACGTAGTCAGTCAGCCGGACTACHVGGGTWTCTAAT	AATGATACGGCGACCACCGAGATCTACACTATGGTAATTGTGTGCCAGCMGCCGCGGTAA	MM115	Cervical_Cancer	Cervical_Cancer	Cervical_Cancer	16	SCC	Cervical_Cancer
126	AAGGAGCGCCTT	CAAGCAGAAGACGGCATACGAGATAAGGCGCTCCTTAGTCAGTCAGCCGGACTACHVGGGTWTCTAAT	AATGATACGGCGACCACCGAGATCTACACTATGGTAATTGTGTGCCAGCMGCCGCGGTAA	MM162	Cervical_Cancer	Cervical_Cancer	Cervical_Cancer	18	SCC	Cervical_Cancer
127	CGATCCGTATTA	CAAGCAGAAGACGGCATACGAGATTAATACGGATCGAGTCAGTCAGCCGGACTACHVGGGTWTCTAAT	AATGATACGGCGACCACCGAGATCTACACTATGGTAATTGTGTGCCAGCMGCCGCGGTAA	MM281	Cervical_Cancer	Cervical_Cancer	Cervical_Cancer	16	SCC	Cervical_Cancer
128	GTCTAATTCCGA	CAAGCAGAAGACGGCATACGAGATTCGGAATTAGACAGTCAGTCAGCCGGACTACHVGGGTWTCTAAT	AATGATACGGCGACCACCGAGATCTACACTATGGTAATTGTGTGCCAGCMGCCGCGGTAA	MM284	Cervical_Cancer	Cervical_Cancer	Cervical_Cancer	16	SCC	Cervical_Cancer
129	TCCGAATTCACA	CAAGCAGAAGACGGCATACGAGATTGTGAATTCGGAAGTCAGTCAGCCGGACTACHVGGGTWTCTAAT	AATGATACGGCGACCACCGAGATCTACACTATGGTAATTGTGTGCCAGCMGCCGCGGTAA	MM361	Cervical_Cancer	Cervical_Cancer	Cervical_Cancer	NA	SCC	Cervical_Cancer
130	ACGCCACGAATG	CAAGCAGAAGACGGCATACGAGATCATTCGTGGCGTAGTCAGTCAGCCGGACTACHVGGGTWTCTAAT	AATGATACGGCGACCACCGAGATCTACACTATGGTAATTGTGTGCCAGCMGCCGCGGTAA	MM371	Cervical_Cancer	Cervical_Cancer	Cervical_Cancer	NA	SCC	Cervical_Cancer
131	GGCCACGTAGTA	CAAGCAGAAGACGGCATACGAGATTACTACGTGGCCAGTCAGTCAGCCGGACTACHVGGGTWTCTAAT	AATGATACGGCGACCACCGAGATCTACACTATGGTAATTGTGTGCCAGCMGCCGCGGTAA	MM039	Cervical_Cancer	Cervical_Cancer	Cervical_Cancer	16	AdenoSCC	Cervical_Cancer
132	TAGGAACTGGCC	CAAGCAGAAGACGGCATACGAGATGGCCAGTTCCTAAGTCAGTCAGCCGGACTACHVGGGTWTCTAAT	AATGATACGGCGACCACCGAGATCTACACTATGGTAATTGTGTGCCAGCMGCCGCGGTAA	MM054	Cervical_Cancer	Cervical_Cancer	Cervical_Cancer	16	SCC	Cervical_Cancer
133	CTAGCGAACATC	CAAGCAGAAGACGGCATACGAGATGATGTTCGCTAGAGTCAGTCAGCCGGACTACHVGGGTWTCTAAT	AATGATACGGCGACCACCGAGATCTACACTATGGTAATTGTGTGCCAGCMGCCGCGGTAA	MM072	Cervical_Cancer	Cervical_Cancer	Cervical_Cancer	positive-31	SCC	Cervical_Cancer
134	GACAGGAGATAG	CAAGCAGAAGACGGCATACGAGATCTATCTCCTGTCAGTCAGTCAGCCGGACTACHVGGGTWTCTAAT	AATGATACGGCGACCACCGAGATCTACACTATGGTAATTGTGTGCCAGCMGCCGCGGTAA	MM084	Cervical_Cancer	Cervical_Cancer	Cervical_Cancer	16.18	SCC	Cervical_Cancer
135	ATTCCTGTGAGT	CAAGCAGAAGACGGCATACGAGATACTCACAGGAATAGTCAGTCAGCCGGACTACHVGGGTWTCTAAT	AATGATACGGCGACCACCGAGATCTACACTATGGTAATTGTGTGCCAGCMGCCGCGGTAA	MM125	Cervical_Cancer	Cervical_Cancer	Cervical_Cancer	16.18	SCC	Cervical_Cancer
136	GAGGCTCATCAT	CAAGCAGAAGACGGCATACGAGATATGATGAGCCTCAGTCAGTCAGCCGGACTACHVGGGTWTCTAAT	AATGATACGGCGACCACCGAGATCTACACTATGGTAATTGTGTGCCAGCMGCCGCGGTAA	MM126	Cervical_Cancer	Cervical_Cancer	Cervical_Cancer	16	SCC	Cervical_Cancer
137	TCCTCTGTCGAC	CAAGCAGAAGACGGCATACGAGATGTCGACAGAGGAAGTCAGTCAGCCGGACTACHVGGGTWTCTAAT	AATGATACGGCGACCACCGAGATCTACACTATGGTAATTGTGTGCCAGCMGCCGCGGTAA	MM133	Cervical_Cancer	Cervical_Cancer	Cervical_Cancer	16	SCC	Cervical_Cancer
138	CTATTTGCGACA	CAAGCAGAAGACGGCATACGAGATTGTCGCAAATAGAGTCAGTCAGCCGGACTACHVGGGTWTCTAAT	AATGATACGGCGACCACCGAGATCTACACTATGGTAATTGTGTGCCAGCMGCCGCGGTAA	MM141	Cervical_Cancer	Cervical_Cancer	Cervical_Cancer	16	SCC	Cervical_Cancer
139	AGTAGAGGGATG	CAAGCAGAAGACGGCATACGAGATCATCCCTCTACTAGTCAGTCAGCCGGACTACHVGGGTWTCTAAT	AATGATACGGCGACCACCGAGATCTACACTATGGTAATTGTGTGCCAGCMGCCGCGGTAA	MM149	Cervical_Cancer	Cervical_Cancer	Cervical_Cancer	18	SCC	Cervical_Cancer
140	CGCAGCGGTATA	CAAGCAGAAGACGGCATACGAGATTATACCGCTGCGAGTCAGTCAGCCGGACTACHVGGGTWTCTAAT	AATGATACGGCGACCACCGAGATCTACACTATGGTAATTGTGTGCCAGCMGCCGCGGTAA	MM196	Cervical_Cancer	Cervical_Cancer	Cervical_Cancer	negative	SCC	Cervical_Cancer
ERR1767748					Healthy_Cervix	Healthy_Cervix	Healthy_Cervix			HPV_Neg
ERR1767746					Healthy_Cervix	Healthy_Cervix	Healthy_Cervix			HPV_Neg
ERR1767741					Healthy_Cervix	Healthy_Cervix	Healthy_Cervix			HPV_Neg
ERR1767737					Healthy_Cervix	Healthy_Cervix	Healthy_Cervix			HPV_Neg
ERR1767739					Healthy_Cervix	Healthy_Cervix	Healthy_Cervix			HPV_Neg
ERR1767740					Healthy_Cervix	Healthy_Cervix	Healthy_Cervix			HPV_Neg
ERR1767747					Healthy_Cervix	Healthy_Cervix	Healthy_Cervix			HPV_Neg
ERR1767749					Healthy_Cervix	Healthy_Cervix	Healthy_Cervix			HPV_Neg
ERR1767738					Healthy_Cervix	Healthy_Cervix	Healthy_Cervix			HPV_Neg
ERR1767736					Healthy_Cervix	Healthy_Cervix	Healthy_Cervix			HPV_Neg
ERR1767735					Healthy_Cervix	Healthy_Cervix	Healthy_Cervix			HPV_Neg
ERR1767744					Healthy_Cervix	Healthy_Cervix	Healthy_Cervix			HPV_Neg
ERR1767743					Healthy_Cervix	Healthy_Cervix	Healthy_Cervix			HPV_Neg
ERR1767734					Healthy_Cervix	Healthy_Cervix	Healthy_Cervix			HPV_Neg
ERR1767733					Healthy_Cervix	Healthy_Cervix	Healthy_Cervix			HPV_Neg
ERR1767742					Healthy_Cervix	Healthy_Cervix	Healthy_Cervix			HPV_Neg
ERR1767745					Healthy_Cervix	Healthy_Cervix	Healthy_Cervix			HPV_Neg
SRS011413.SRX020669					HMP	Stool	Stool			Stool
SRS011441.SRX020662					HMP	Left_Retroauricular_crease	Skin			Left_Retroauricular_crease
SRS011442.SRX020662					HMP	Right_Retroauricular_crease	Skin			Right_Retroauricular_crease
SRS011443.SRX020662					HMP	Left_Antecubital_fossa	Skin			Left_Antecubital_fossa
SRS011444.SRX020662					HMP	Right_Antecubital_fossa	Skin			Right_Antecubital_fossa
SRS011450.SRX020668					HMP	Posterior_fornix	Vagina			Posterior_fornix
SRS011415.SRX020669					HMP	Stool	Stool			Stool
SRS011497.SRX020662					HMP	Left_Retroauricular_crease	Skin			Left_Retroauricular_crease
SRS011498.SRX020662					HMP	Right_Retroauricular_crease	Skin			Right_Retroauricular_crease
SRS011499.SRX020662					HMP	Left_Antecubital_fossa	Skin			Left_Antecubital_fossa
SRS011527.SRX020668					HMP	Posterior_fornix	Vagina			Posterior_fornix
SRS013543.SRX020681					HMP	Stool	Stool			Stool
SRS013585.SRX020681					HMP	Posterior_fornix	Vagina			Posterior_fornix
SRS011405.SRX020669					HMP	Stool	Stool			Stool
SRS011573.SRX020669					HMP	Left_Retroauricular_crease	Skin			Left_Retroauricular_crease
SRS011575.SRX020669					HMP	Right_Retroauricular_crease	Skin			Right_Retroauricular_crease
SRS011576.SRX020571					HMP	Left_Antecubital_fossa	Skin			Left_Antecubital_fossa
SRS011584.SRX020669					HMP	Posterior_fornix	Vagina			Posterior_fornix
SRS011621.SRX020669					HMP	Stool	Stool			Stool
SRS011640.SRX020515					HMP	Left_Retroauricular_crease	Skin			Left_Retroauricular_crease
SRS011641.SRX020515					HMP	Right_Retroauricular_crease	Skin			Right_Retroauricular_crease
SRS011642.SRX020571					HMP	Left_Antecubital_fossa	Skin			Left_Antecubital_fossa
SRS016984.SRX020571					HMP	Right_Antecubital_fossa	Skin			Right_Antecubital_fossa
SRS011651.SRX020669					HMP	Posterior_fornix	Vagina			Posterior_fornix
SRS011653.SRX020669					HMP	Stool	Stool			Stool
SRS011673.SRX020668					HMP	Left_Retroauricular_crease	Skin			Left_Retroauricular_crease
SRS011675.SRX020668					HMP	Right_Retroauricular_crease	Skin			Right_Retroauricular_crease
SRS011677.SRX020662					HMP	Left_Antecubital_fossa	Skin			Left_Antecubital_fossa
SRS017189.SRX020571					HMP	Right_Antecubital_fossa	Skin			Right_Antecubital_fossa
SRS011686.SRX020669					HMP	Posterior_fornix	Vagina			Posterior_fornix
SRS011586.SRX020669					HMP	Stool	Stool			Stool
SRS011606.SRX020668					HMP	Left_Retroauricular_crease	Skin			Left_Retroauricular_crease
SRS011608.SRX020668					HMP	Right_Retroauricular_crease	Skin			Right_Retroauricular_crease
SRS011609.SRX020662					HMP	Left_Antecubital_fossa	Skin			Left_Antecubital_fossa
SRS011611.SRX020662					HMP	Right_Antecubital_fossa	Skin			Right_Antecubital_fossa
SRS011619.SRX020669					HMP	Posterior_fornix	Vagina			Posterior_fornix
SRS016517.SRX019683					HMP	Stool	Stool			Stool
SRS016545.SRX019635					HMP	Left_Retroauricular_crease	Skin			Left_Retroauricular_crease
SRS016547.SRX019635					HMP	Right_Retroauricular_crease	Skin			Right_Retroauricular_crease
SRS016549.SRX019689					HMP	Left_Antecubital_fossa	Skin			Left_Antecubital_fossa
SRS016551.SRX019689					HMP	Right_Antecubital_fossa	Skin			Right_Antecubital_fossa
SRS016559.SRX019635					HMP	Posterior_fornix	Vagina			Posterior_fornix
SRS016585.SRX019686					HMP	Stool	Stool			Stool
SRS016612.SRX019686					HMP	Left_Retroauricular_crease	Skin			Left_Retroauricular_crease
SRS016615.SRX019686					HMP	Right_Retroauricular_crease	Skin			Right_Retroauricular_crease
SRS016617.SRX019686					HMP	Left_Antecubital_fossa	Skin			Left_Antecubital_fossa
SRS016619.SRX020211					HMP	Right_Antecubital_fossa	Skin			Right_Antecubital_fossa
SRS016627.SRX019686					HMP	Posterior_fornix	Vagina			Posterior_fornix
SRS016732.SRX019682					HMP	Posterior_fornix	Vagina			Posterior_fornix
SRS018035.SRX019682					HMP	Left_Retroauricular_crease	Skin			Left_Retroauricular_crease
SRS018037.SRX020205					HMP	Right_Retroauricular_crease	Skin			Right_Retroauricular_crease
SRS018039.SRX019682					HMP	Left_Antecubital_fossa	Skin			Left_Antecubital_fossa
SRS018041.SRX020205					HMP	Right_Antecubital_fossa	Skin			Right_Antecubital_fossa
SRS018068.SRX019682					HMP	Stool	Stool			Stool
SRS016630.SRX019691					HMP	Stool	Stool			Stool
SRS016672.SRX019691					HMP	Left_Retroauricular_crease	Skin			Left_Retroauricular_crease
SRS016675.SRX019691					HMP	Right_Retroauricular_crease	Skin			Right_Retroauricular_crease
SRS016678.SRX020200					HMP	Left_Antecubital_fossa	Skin			Left_Antecubital_fossa
SRS016681.SRX019691					HMP	Right_Antecubital_fossa	Skin			Right_Antecubital_fossa
SRS016693.SRX019691					HMP	Posterior_fornix	Vagina			Posterior_fornix
SRS018250.SRX019687					HMP	Stool	Stool			Stool
SRS018278.SRX019687					HMP	Left_Retroauricular_crease	Skin			Left_Retroauricular_crease
SRS018280.SRX019687					HMP	Right_Retroauricular_crease	Skin			Right_Retroauricular_crease
SRS018282.SRX019687					HMP	Left_Antecubital_fossa	Skin			Left_Antecubital_fossa
SRS018284.SRX019687					HMP	Right_Antecubital_fossa	Skin			Right_Antecubital_fossa
SRS018292.SRX019687					HMP	Posterior_fornix	Vagina			Posterior_fornix
SRS018489.SRX019687					HMP	Stool	Stool			Stool
SRS018517.SRX019689					HMP	Left_Retroauricular_crease	Skin			Left_Retroauricular_crease
SRS018519.SRX019639					HMP	Right_Retroauricular_crease	Skin			Right_Retroauricular_crease
SRS018521.SRX019639					HMP	Left_Antecubital_fossa	Skin			Left_Antecubital_fossa
SRS018523.SRX019689					HMP	Right_Antecubital_fossa	Skin			Right_Antecubital_fossa
SRS018531.SRX019639					HMP	Posterior_fornix	Vagina			Posterior_fornix
SRS017455.SRX019687					HMP	Stool	Stool			Stool
SRS017483.SRX019687					HMP	Left_Retroauricular_crease	Skin			Left_Retroauricular_crease
SRS017485.SRX019687					HMP	Right_Retroauricular_crease	Skin			Right_Retroauricular_crease
SRS017487.SRX019687					HMP	Left_Antecubital_fossa	Skin			Left_Antecubital_fossa
SRS017489.SRX019687					HMP	Right_Antecubital_fossa	Skin			Right_Antecubital_fossa
SRS017497.SRX019687					HMP	Posterior_fornix	Vagina			Posterior_fornix
SRS017521.SRX019683					HMP	Stool	Stool			Stool
SRS017549.SRX019635					HMP	Left_Retroauricular_crease	Skin			Left_Retroauricular_crease
SRS017551.SRX019635					HMP	Right_Retroauricular_crease	Skin			Right_Retroauricular_crease
SRS017555.SRX019689					HMP	Right_Antecubital_fossa	Skin			Right_Antecubital_fossa
SRS017563.SRX019635					HMP	Posterior_fornix	Vagina			Posterior_fornix
SRS017701.SRX019682					HMP	Stool	Stool			Stool
SRS017729.SRX019687					HMP	Left_Retroauricular_crease	Skin			Left_Retroauricular_crease
SRS017731.SRX019687					HMP	Right_Retroauricular_crease	Skin			Right_Retroauricular_crease
SRS017733.SRX019687					HMP	Left_Antecubital_fossa	Skin			Left_Antecubital_fossa
SRS017735.SRX019687					HMP	Right_Antecubital_fossa	Skin			Right_Antecubital_fossa
SRS017743.SRX019687					HMP	Posterior_fornix	Vagina			Posterior_fornix
SRS019990.SRX019683					HMP	Stool	Stool			Stool
SRS020018.SRX019635					HMP	Left_Retroauricular_crease	Skin			Left_Retroauricular_crease
SRS020020.SRX019635					HMP	Right_Retroauricular_crease	Skin			Right_Retroauricular_crease
SRS020022.SRX019635					HMP	Left_Antecubital_fossa	Skin			Left_Antecubital_fossa
SRS020024.SRX019689					HMP	Right_Antecubital_fossa	Skin			Right_Antecubital_fossa
SRS020032.SRX019635					HMP	Posterior_fornix	Vagina			Posterior_fornix
SRS020350.SRX019691					HMP	Stool	Stool			Stool
SRS020378.SRX019691					HMP	Left_Retroauricular_crease	Skin			Left_Retroauricular_crease
SRS020380.SRX019691					HMP	Right_Retroauricular_crease	Skin			Right_Retroauricular_crease
SRS020382.SRX020200					HMP	Left_Antecubital_fossa	Skin			Left_Antecubital_fossa
SRS020384.SRX019691					HMP	Right_Antecubital_fossa	Skin			Right_Antecubital_fossa
SRS020392.SRX019691					HMP	Posterior_fornix	Vagina			Posterior_fornix
SRS021109.SRX022230					HMP	Stool	Stool			Stool
SRS021139.SRX022230					HMP	Right_Retroauricular_crease	Skin			Right_Retroauricular_crease
SRS021151.SRX022230					HMP	Posterior_fornix	Vagina			Posterior_fornix
SRS021065.SRX022230					HMP	Stool	Stool			Stool
SRS021093.SRX022230					HMP	Left_Retroauricular_crease	Skin			Left_Retroauricular_crease
SRS021095.SRX022230					HMP	Right_Retroauricular_crease	Skin			Right_Retroauricular_crease
SRS021107.SRX022230					HMP	Posterior_fornix	Vagina			Posterior_fornix
SRS021175.SRX022239					HMP	Stool	Stool			Stool
SRS021217.SRX022239					HMP	Posterior_fornix	Vagina			Posterior_fornix
SRS021364.SRX022239					HMP	Stool	Stool			Stool
SRS021394.SRX022233					HMP	Right_Retroauricular_crease	Skin			Right_Retroauricular_crease
SRS021396.SRX022239					HMP	Left_Antecubital_fossa	Skin			Left_Antecubital_fossa
SRS021406.SRX022239					HMP	Posterior_fornix	Vagina			Posterior_fornix
SRS021241.SRX022239					HMP	Stool	Stool			Stool
SRS021269.SRX022235					HMP	Left_Retroauricular_crease	Skin			Left_Retroauricular_crease
SRS021271.SRX022235					HMP	Right_Retroauricular_crease	Skin			Right_Retroauricular_crease
SRS021275.SRX022235					HMP	Right_Antecubital_fossa	Skin			Right_Antecubital_fossa
SRS021283.SRX022235					HMP	Posterior_fornix	Vagina			Posterior_fornix
SRS021790.SRX022235					HMP	Stool	Stool			Stool
SRS021818.SRX022233					HMP	Left_Retroauricular_crease	Skin			Left_Retroauricular_crease
SRS021820.SRX022231					HMP	Right_Retroauricular_crease	Skin			Right_Retroauricular_crease
SRS021832.SRX022231					HMP	Posterior_fornix	Vagina			Posterior_fornix
SRS021724.SRX022231					HMP	Stool	Stool			Stool
SRS021752.SRX022231					HMP	Left_Retroauricular_crease	Skin			Left_Retroauricular_crease
SRS021754.SRX022231					HMP	Right_Retroauricular_crease	Skin			Right_Retroauricular_crease
SRS021758.SRX022231					HMP	Right_Antecubital_fossa	Skin			Right_Antecubital_fossa
SRS021766.SRX022231					HMP	Posterior_fornix	Vagina			Posterior_fornix
SRS045536.SRX020527					HMP	Left_Retroauricular_crease	Skin			Left_Retroauricular_crease
SRS045400.SRX020524					HMP	Right_Retroauricular_crease	Skin			Right_Retroauricular_crease
SRS043278.SRX020527					HMP	Left_Antecubital_fossa	Skin			Left_Antecubital_fossa
SRS058650.SRX020514					HMP	Posterior_fornix	Vagina			Posterior_fornix
SRS054608.SRX020523					HMP	Stool	Stool			Stool
SRS023302.SRX022223					HMP	Stool	Stool			Stool
SRS023330.SRX022229					HMP	Left_Retroauricular_crease	Skin			Left_Retroauricular_crease
SRS023332.SRX022223					HMP	Right_Retroauricular_crease	Skin			Right_Retroauricular_crease
SRS023334.SRX022223					HMP	Left_Antecubital_fossa	Skin			Left_Antecubital_fossa
SRS023344.SRX022223					HMP	Posterior_fornix	Vagina			Posterior_fornix
SRS023365.SRX022223					HMP	Stool	Stool			Stool
SRS023393.SRX022223					HMP	Left_Retroauricular_crease	Skin			Left_Retroauricular_crease
SRS023395.SRX022223					HMP	Right_Retroauricular_crease	Skin			Right_Retroauricular_crease
SRS023397.SRX022223					HMP	Left_Antecubital_fossa	Skin			Left_Antecubital_fossa
SRS023399.SRX022223					HMP	Right_Antecubital_fossa	Skin			Right_Antecubital_fossa
SRS023467.SRX022223					HMP	Posterior_fornix	Vagina			Posterior_fornix
SRS063138.SRX020689					HMP	Stool	Stool			Stool
SRS064418.SRX020689					HMP	Left_Retroauricular_crease	Skin			Left_Retroauricular_crease
SRS062961.SRX020689					HMP	Right_Retroauricular_crease	Skin			Right_Retroauricular_crease
SRS065055.SRX020689					HMP	Left_Antecubital_fossa	Skin			Left_Antecubital_fossa
SRS063456.SRX020689					HMP	Right_Antecubital_fossa	Skin			Right_Antecubital_fossa
SRS064406.SRX020689					HMP	Posterior_fornix	Vagina			Posterior_fornix
SRS022735.SRX022231					HMP	Stool	Stool			Stool
SRS022763.SRX022226					HMP	Left_Retroauricular_crease	Skin			Left_Retroauricular_crease
SRS022765.SRX022226					HMP	Right_Retroauricular_crease	Skin			Right_Retroauricular_crease
SRS022767.SRX022226					HMP	Left_Antecubital_fossa	Skin			Left_Antecubital_fossa
SRS022769.SRX022226					HMP	Right_Antecubital_fossa	Skin			Right_Antecubital_fossa
SRS022777.SRX022226					HMP	Posterior_fornix	Vagina			Posterior_fornix
SRS055981.SRX020533					HMP	Posterior_fornix	Vagina			Posterior_fornix
SRS058193.SRX020524					HMP	Left_Retroauricular_crease	Skin			Left_Retroauricular_crease
SRS057499.SRX020524					HMP	Right_Retroauricular_crease	Skin			Right_Retroauricular_crease
SRS052196.SRX020523					HMP	Stool	Stool			Stool
SRS049157.SRX021470					HMP	Stool	Stool			Stool
SRS050710.SRX021470					HMP	Left_Retroauricular_crease	Skin			Left_Retroauricular_crease
SRS042958.SRX021470					HMP	Right_Retroauricular_crease	Skin			Right_Retroauricular_crease
SRS046325.SRX022229					HMP	Left_Antecubital_fossa	Skin			Left_Antecubital_fossa
SRS042360.SRX021470					HMP	Right_Antecubital_fossa	Skin			Right_Antecubital_fossa
SRS043799.SRX021470					HMP	Posterior_fornix	Vagina			Posterior_fornix
SRS022669.SRX022226					HMP	Stool	Stool			Stool
SRS022697.SRX022226					HMP	Left_Retroauricular_crease	Skin			Left_Retroauricular_crease
SRS022699.SRX022226					HMP	Right_Retroauricular_crease	Skin			Right_Retroauricular_crease
SRS022701.SRX022226					HMP	Left_Antecubital_fossa	Skin			Left_Antecubital_fossa
SRS022711.SRX022226					HMP	Posterior_fornix	Vagina			Posterior_fornix
SRS023106.SRX022226					HMP	Stool	Stool			Stool
SRS023134.SRX022226					HMP	Left_Retroauricular_crease	Skin			Left_Retroauricular_crease
SRS023137.SRX022226					HMP	Right_Retroauricular_crease	Skin			Right_Retroauricular_crease
SRS023141.SRX022226					HMP	Right_Antecubital_fossa	Skin			Right_Antecubital_fossa
SRS023149.SRX022226					HMP	Posterior_fornix	Vagina			Posterior_fornix
SRS064335.SRX020689					HMP	Stool	Stool			Stool
SRS064620.SRX022229					HMP	Left_Retroauricular_crease	Skin			Left_Retroauricular_crease
SRS065701.SRX022229					HMP	Right_Retroauricular_crease	Skin			Right_Retroauricular_crease
SRS062652.SRX022237					HMP	Posterior_fornix	Vagina			Posterior_fornix
SRS043378.SRX020524					HMP	Left_Retroauricular_crease	Skin			Left_Retroauricular_crease
SRS052566.SRX020527					HMP	Right_Retroauricular_crease	Skin			Right_Retroauricular_crease
SRS056207.SRX020518					HMP	Posterior_fornix	Vagina			Posterior_fornix
SRS044415.SRX020523					HMP	Stool	Stool			Stool
SRS053335.SRX020531					HMP	Stool	Stool			Stool
SRS046309.SRX020552					HMP	Left_Retroauricular_crease	Skin			Left_Retroauricular_crease
SRS045119.SRX020552					HMP	Right_Retroauricular_crease	Skin			Right_Retroauricular_crease
SRS051921.SRX020531					HMP	Posterior_fornix	Vagina			Posterior_fornix
SRS048008.SRX021470					HMP	Stool	Stool			Stool
SRS045479.SRX021470					HMP	Left_Retroauricular_crease	Skin			Left_Retroauricular_crease
SRS053706.SRX021470					HMP	Right_Retroauricular_crease	Skin			Right_Retroauricular_crease
SRS043472.SRX021470					HMP	Left_Antecubital_fossa	Skin			Left_Antecubital_fossa
SRS049548.SRX021470					HMP	Right_Antecubital_fossa	Skin			Right_Antecubital_fossa
SRS051012.SRX021470					HMP	Posterior_fornix	Vagina			Posterior_fornix
SRS022291.SRX022231					HMP	Stool	Stool			Stool
SRS022319.SRX022233					HMP	Left_Retroauricular_crease	Skin			Left_Retroauricular_crease
SRS022321.SRX022231					HMP	Right_Retroauricular_crease	Skin			Right_Retroauricular_crease
SRS022323.SRX022233					HMP	Left_Antecubital_fossa	Skin			Left_Antecubital_fossa
SRS022325.SRX022231					HMP	Right_Antecubital_fossa	Skin			Right_Antecubital_fossa
SRS022333.SRX022231					HMP	Posterior_fornix	Vagina			Posterior_fornix
SRS044993.SRX020524					HMP	Left_Retroauricular_crease	Skin			Left_Retroauricular_crease
SRS057421.SRX020524					HMP	Right_Retroauricular_crease	Skin			Right_Retroauricular_crease
SRS062845.SRX020527					HMP	Right_Antecubital_fossa	Skin			Right_Antecubital_fossa
SRS049372.SRX020533					HMP	Posterior_fornix	Vagina			Posterior_fornix
SRS045613.SRX020523					HMP	Stool	Stool			Stool
SRS063793.SRX020556					HMP	Posterior_fornix	Vagina			Posterior_fornix
SRS065665.SRX020556					HMP	Stool	Stool			Stool
SRS055001.SRX020527					HMP	Left_Retroauricular_crease	Skin			Left_Retroauricular_crease
SRS044781.SRX020524					HMP	Right_Retroauricular_crease	Skin			Right_Retroauricular_crease
SRS044546.SRX020527					HMP	Left_Antecubital_fossa	Skin			Left_Antecubital_fossa
SRS043728.SRX020527					HMP	Right_Antecubital_fossa	Skin			Right_Antecubital_fossa
SRS055785.SRX020533					HMP	Posterior_fornix	Vagina			Posterior_fornix
SRS055482.SRX020514					HMP	Stool	Stool			Stool
SRS022159.SRX022231					HMP	Stool	Stool			Stool
SRS022187.SRX022233					HMP	Left_Retroauricular_crease	Skin			Left_Retroauricular_crease
SRS022189.SRX022233					HMP	Right_Retroauricular_crease	Skin			Right_Retroauricular_crease
SRS022193.SRX022233					HMP	Right_Antecubital_fossa	Skin			Right_Antecubital_fossa
SRS022201.SRX022231					HMP	Posterior_fornix	Vagina			Posterior_fornix
SRS043968.SRX020524					HMP	Left_Retroauricular_crease	Skin			Left_Retroauricular_crease
SRS054275.SRX020524					HMP	Right_Retroauricular_crease	Skin			Right_Retroauricular_crease
SRS053420.SRX020514					HMP	Posterior_fornix	Vagina			Posterior_fornix
SRS050733.SRX020514					HMP	Stool	Stool			Stool
SRS022858.SRX022226					HMP	Stool	Stool			Stool
SRS022900.SRX022223					HMP	Posterior_fornix	Vagina			Posterior_fornix
SRS063059.SRX020579					HMP	Posterior_fornix	Vagina			Posterior_fornix
SRS063964.SRX020517					HMP	Left_Antecubital_fossa	Skin			Left_Antecubital_fossa
SRS065466.SRX020579					HMP	Stool	Stool			Stool
SRS046500.SRX020549					HMP	Left_Retroauricular_crease	Skin			Left_Retroauricular_crease
SRS055988.SRX020549					HMP	Right_Retroauricular_crease	Skin			Right_Retroauricular_crease
SRS049396.SRX020518					HMP	Posterior_fornix	Vagina			Posterior_fornix
SRS045414.SRX020518					HMP	Stool	Stool			Stool
SRS014536.SRX020566					HMP	Left_Retroauricular_crease	Skin			Left_Retroauricular_crease
SRS014538.SRX020566					HMP	Right_Retroauricular_crease	Skin			Right_Retroauricular_crease
SRS014540.SRX020566					HMP	Left_Antecubital_fossa	Skin			Left_Antecubital_fossa
SRS014542.SRX020566					HMP	Right_Antecubital_fossa	Skin			Right_Antecubital_fossa
SRS014550.SRX020555					HMP	Posterior_fornix	Vagina			Posterior_fornix
SRS014572.SRX020555					HMP	Stool	Stool			Stool
SRS014442.SRX020551					HMP	Stool	Stool			Stool
SRS014448.SRX020560					HMP	Posterior_fornix	Vagina			Posterior_fornix
SRS014450.SRX020551					HMP	Left_Retroauricular_crease	Skin			Left_Retroauricular_crease
SRS014452.SRX020561					HMP	Right_Retroauricular_crease	Skin			Right_Retroauricular_crease
SRS014456.SRX020561					HMP	Right_Antecubital_fossa	Skin			Right_Antecubital_fossa
SRS062610.SRX020689					HMP	Stool	Stool			Stool
SRS063700.SRX020689					HMP	Left_Retroauricular_crease	Skin			Left_Retroauricular_crease
SRS065158.SRX020689					HMP	Right_Retroauricular_crease	Skin			Right_Retroauricular_crease
SRS064804.SRX020689					HMP	Left_Antecubital_fossa	Skin			Left_Antecubital_fossa
SRS064766.SRX020689					HMP	Right_Antecubital_fossa	Skin			Right_Antecubital_fossa
SRS065365.SRX020689					HMP	Posterior_fornix	Vagina			Posterior_fornix
SRS015190.SRX020558					HMP	Stool	Stool			Stool
SRS015192.SRX020529					HMP	Left_Retroauricular_crease	Skin			Left_Retroauricular_crease
SRS015194.SRX020529					HMP	Right_Retroauricular_crease	Skin			Right_Retroauricular_crease
SRS015196.SRX020561					HMP	Left_Antecubital_fossa	Skin			Left_Antecubital_fossa
SRS015198.SRX020561					HMP	Right_Antecubital_fossa	Skin			Right_Antecubital_fossa
SRS015206.SRX020558					HMP	Posterior_fornix	Vagina			Posterior_fornix
SRS014331.SRX020566					HMP	Right_Retroauricular_crease	Skin			Right_Retroauricular_crease
SRS014333.SRX020566					HMP	Left_Antecubital_fossa	Skin			Left_Antecubital_fossa
SRS014343.SRX020555					HMP	Posterior_fornix	Vagina			Posterior_fornix
SRS014345.SRX020566					HMP	Stool	Stool			Stool
SRS014613.SRX020555					HMP	Stool	Stool			Stool
SRS014617.SRX020561					HMP	Right_Retroauricular_crease	Skin			Right_Retroauricular_crease
SRS014619.SRX020566					HMP	Left_Antecubital_fossa	Skin			Left_Antecubital_fossa
SRS014621.SRX020566					HMP	Right_Antecubital_fossa	Skin			Right_Antecubital_fossa
SRS014629.SRX020555					HMP	Posterior_fornix	Vagina			Posterior_fornix
SRS015133.SRX020555					HMP	Stool	Stool			Stool
SRS015135.SRX020566					HMP	Left_Retroauricular_crease	Skin			Left_Retroauricular_crease
SRS015137.SRX020561					HMP	Right_Retroauricular_crease	Skin			Right_Retroauricular_crease
SRS015139.SRX020561					HMP	Left_Antecubital_fossa	Skin			Left_Antecubital_fossa
SRS015149.SRX020555					HMP	Posterior_fornix	Vagina			Posterior_fornix
SRS014823.SRX020555					HMP	Stool	Stool			Stool
SRS014825.SRX020566					HMP	Left_Retroauricular_crease	Skin			Left_Retroauricular_crease
SRS014827.SRX020561					HMP	Right_Retroauricular_crease	Skin			Right_Retroauricular_crease
SRS014831.SRX020566					HMP	Right_Antecubital_fossa	Skin			Right_Antecubital_fossa
SRS014839.SRX020555					HMP	Posterior_fornix	Vagina			Posterior_fornix
SRS015389.SRX020555					HMP	Stool	Stool			Stool
SRS015425.SRX020555					HMP	Posterior_fornix	Vagina			Posterior_fornix
SRS014999.SRX020535					HMP	Stool	Stool			Stool
SRS015001.SRX020557					HMP	Left_Retroauricular_crease	Skin			Left_Retroauricular_crease
SRS015007.SRX020566					HMP	Right_Antecubital_fossa	Skin			Right_Antecubital_fossa
SRS015015.SRX020535					HMP	Posterior_fornix	Vagina			Posterior_fornix
SRS015247.SRX020535					HMP	Stool	Stool			Stool
SRS015249.SRX020565					HMP	Left_Retroauricular_crease	Skin			Left_Retroauricular_crease
SRS015251.SRX020565					HMP	Right_Retroauricular_crease	Skin			Right_Retroauricular_crease
SRS015253.SRX020557					HMP	Left_Antecubital_fossa	Skin			Left_Antecubital_fossa
SRS015255.SRX020557					HMP	Right_Antecubital_fossa	Skin			Right_Antecubital_fossa
SRS015263.SRX020535					HMP	Posterior_fornix	Vagina			Posterior_fornix
SRS015332.SRX020535					HMP	Stool	Stool			Stool
SRS015334.SRX020565					HMP	Left_Retroauricular_crease	Skin			Left_Retroauricular_crease
SRS015336.SRX020565					HMP	Right_Retroauricular_crease	Skin			Right_Retroauricular_crease
SRS015340.SRX020557					HMP	Right_Antecubital_fossa	Skin			Right_Antecubital_fossa
SRS015348.SRX020535					HMP	Posterior_fornix	Vagina			Posterior_fornix
SRS015494.SRX020565					HMP	Left_Retroauricular_crease	Skin			Left_Retroauricular_crease
SRS015496.SRX020529					HMP	Right_Retroauricular_crease	Skin			Right_Retroauricular_crease
SRS015500.SRX020557					HMP	Right_Antecubital_fossa	Skin			Right_Antecubital_fossa
SRS015508.SRX020573					HMP	Posterior_fornix	Vagina			Posterior_fornix
SRS015518.SRX020573					HMP	Stool	Stool			Stool
SRS015599.SRX020573					HMP	Stool	Stool			Stool
SRS015601.SRX020565					HMP	Left_Retroauricular_crease	Skin			Left_Retroauricular_crease
SRS015603.SRX020565					HMP	Right_Retroauricular_crease	Skin			Right_Retroauricular_crease
SRS015605.SRX020529					HMP	Left_Antecubital_fossa	Skin			Left_Antecubital_fossa
SRS015607.SRX020566					HMP	Right_Antecubital_fossa	Skin			Right_Antecubital_fossa
SRS015615.SRX020573					HMP	Posterior_fornix	Vagina			Posterior_fornix
SRS016152.SRX020573					HMP	Stool	Stool			Stool
SRS016174.SRX020565					HMP	Left_Retroauricular_crease	Skin			Left_Retroauricular_crease
SRS016176.SRX020565					HMP	Right_Retroauricular_crease	Skin			Right_Retroauricular_crease
SRS044902.SRX020573					HMP	Posterior_fornix	Vagina			Posterior_fornix
SRS015724.SRX020573					HMP	Stool	Stool			Stool
SRS015740.SRX020573					HMP	Posterior_fornix	Vagina			Posterior_fornix
SRS016095.SRX020522					HMP	Stool	Stool			Stool
SRS016097.SRX020565					HMP	Left_Retroauricular_crease	Skin			Left_Retroauricular_crease
SRS016099.SRX020565					HMP	Right_Retroauricular_crease	Skin			Right_Retroauricular_crease
SRS016101.SRX020566					HMP	Left_Antecubital_fossa	Skin			Left_Antecubital_fossa
SRS016103.SRX020566					HMP	Right_Antecubital_fossa	Skin			Right_Antecubital_fossa
SRS016111.SRX020522					HMP	Posterior_fornix	Vagina			Posterior_fornix
SRS016203.SRX020522					HMP	Stool	Stool			Stool
SRS016205.SRX020565					HMP	Left_Retroauricular_crease	Skin			Left_Retroauricular_crease
SRS016207.SRX020565					HMP	Right_Retroauricular_crease	Skin			Right_Retroauricular_crease
SRS016209.SRX020565					HMP	Left_Antecubital_fossa	Skin			Left_Antecubital_fossa
SRS016211.SRX020565					HMP	Right_Antecubital_fossa	Skin			Right_Antecubital_fossa
SRS016219.SRX020522					HMP	Posterior_fornix	Vagina			Posterior_fornix
SRS018547.SRX020522					HMP	Posterior_fornix	Vagina			Posterior_fornix
SRS018551.SRX020565					HMP	Left_Retroauricular_crease	Skin			Left_Retroauricular_crease
SRS018553.SRX020565					HMP	Right_Retroauricular_crease	Skin			Right_Retroauricular_crease
SRS018555.SRX020529					HMP	Left_Antecubital_fossa	Skin			Left_Antecubital_fossa
SRS018557.SRX020565					HMP	Right_Antecubital_fossa	Skin			Right_Antecubital_fossa
SRS018559.SRX020522					HMP	Stool	Stool			Stool
SRS018733.SRX020522					HMP	Stool	Stool			Stool
SRS018755.SRX020565					HMP	Left_Retroauricular_crease	Skin			Left_Retroauricular_crease
SRS018757.SRX020565					HMP	Right_Retroauricular_crease	Skin			Right_Retroauricular_crease
SRS018761.SRX020565					HMP	Right_Antecubital_fossa	Skin			Right_Antecubital_fossa
SRS018769.SRX020522					HMP	Posterior_fornix	Vagina			Posterior_fornix
SRS019231.SRX020565					HMP	Left_Retroauricular_crease	Skin			Left_Retroauricular_crease
SRS019233.SRX020565					HMP	Right_Retroauricular_crease	Skin			Right_Retroauricular_crease
SRS019237.SRX020565					HMP	Right_Antecubital_fossa	Skin			Right_Antecubital_fossa
SRS019245.SRX020522					HMP	Posterior_fornix	Vagina			Posterior_fornix
SRS019267.SRX020522					HMP	Stool	Stool			Stool
SRS019830.SRX020552					HMP	Left_Retroauricular_crease	Skin			Left_Retroauricular_crease
SRS019844.SRX020576					HMP	Posterior_fornix	Vagina			Posterior_fornix
SRS019846.SRX020576					HMP	Stool	Stool			Stool
SRS022546.SRX022226					HMP	Stool	Stool			Stool
SRS022574.SRX022226					HMP	Left_Retroauricular_crease	Skin			Left_Retroauricular_crease
SRS022576.SRX022226					HMP	Right_Retroauricular_crease	Skin			Right_Retroauricular_crease
SRS022580.SRX022226					HMP	Right_Antecubital_fossa	Skin			Right_Antecubital_fossa
SRS022588.SRX022226					HMP	Posterior_fornix	Vagina			Posterior_fornix
SRS063068.SRX020689					HMP	Stool	Stool			Stool
SRS062836.SRX020689					HMP	Left_Retroauricular_crease	Skin			Left_Retroauricular_crease
SRS065586.SRX020689					HMP	Right_Retroauricular_crease	Skin			Right_Retroauricular_crease
SRS063570.SRX020689					HMP	Left_Antecubital_fossa	Skin			Left_Antecubital_fossa
SRS064289.SRX020689					HMP	Right_Antecubital_fossa	Skin			Right_Antecubital_fossa
SRS063444.SRX020689					HMP	Posterior_fornix	Vagina			Posterior_fornix
SRS063524.SRX020689					HMP	Stool	Stool			Stool
SRS063168.SRX020689					HMP	Left_Retroauricular_crease	Skin			Left_Retroauricular_crease
SRS063488.SRX020689					HMP	Right_Retroauricular_crease	Skin			Right_Retroauricular_crease
SRS064921.SRX020689					HMP	Left_Antecubital_fossa	Skin			Left_Antecubital_fossa
SRS064323.SRX020689					HMP	Right_Antecubital_fossa	Skin			Right_Antecubital_fossa
SRS063221.SRX020689					HMP	Posterior_fornix	Vagina			Posterior_fornix
SRS023671.SRX022223					HMP	Stool	Stool			Stool
SRS023699.SRX022223					HMP	Left_Retroauricular_crease	Skin			Left_Retroauricular_crease
SRS023701.SRX022223					HMP	Right_Retroauricular_crease	Skin			Right_Retroauricular_crease
SRS023703.SRX022223					HMP	Left_Antecubital_fossa	Skin			Left_Antecubital_fossa
SRS023713.SRX022223					HMP	Posterior_fornix	Vagina			Posterior_fornix
SRS044146.SRX021470					HMP	Stool	Stool			Stool
SRS053094.SRX022242					HMP	Left_Retroauricular_crease	Skin			Left_Retroauricular_crease
SRS043688.SRX022242					HMP	Right_Retroauricular_crease	Skin			Right_Retroauricular_crease
SRS051755.SRX022242					HMP	Left_Antecubital_fossa	Skin			Left_Antecubital_fossa
SRS048113.SRX022242					HMP	Right_Antecubital_fossa	Skin			Right_Antecubital_fossa
SRS052843.SRX022242					HMP	Posterior_fornix	Vagina			Posterior_fornix
SRS063307.SRX022237					HMP	Stool	Stool			Stool
SRS064586.SRX022229					HMP	Left_Retroauricular_crease	Skin			Left_Retroauricular_crease
SRS063154.SRX020689					HMP	Right_Retroauricular_crease	Skin			Right_Retroauricular_crease
SRS063715.SRX022229					HMP	Right_Antecubital_fossa	Skin			Right_Antecubital_fossa
SRS062923.SRX020689					HMP	Posterior_fornix	Vagina			Posterior_fornix
SRS049823.SRX020523					HMP	Stool	Stool			Stool
SRS053637.SRX020527					HMP	Left_Retroauricular_crease	Skin			Left_Retroauricular_crease
SRS046755.SRX020527					HMP	Right_Retroauricular_crease	Skin			Right_Retroauricular_crease
SRS047715.SRX020527					HMP	Left_Antecubital_fossa	Skin			Left_Antecubital_fossa
SRS052612.SRX020527					HMP	Right_Antecubital_fossa	Skin			Right_Antecubital_fossa
SRS045850.SRX020518					HMP	Posterior_fornix	Vagina			Posterior_fornix
SRS022225.SRX022231					HMP	Stool	Stool			Stool
SRS022257.SRX022233					HMP	Left_Antecubital_fossa	Skin			Left_Antecubital_fossa
SRS022267.SRX022231					HMP	Posterior_fornix	Vagina			Posterior_fornix

## Sheet: table_mc1000
Tissue	Cervical_Cancer	Cervical_Cancer	Cervical_Cancer	Cervical_Cancer	Cervical_Cancer	Cervical_Cancer	Cervical_Cancer	Cervical_Cancer	Cervical_Cancer	Cervical_Cancer	Cervical_Cancer	Cervical_Cancer	Cervical_Cancer	Cervical_Cancer	Cervical_Cancer	Cervical_Cancer	Cervical_Cancer	Cervical_Cancer	Cervical_Cancer	Cervical_Cancer	Cervical_Cancer	Cervical_Cancer	Cervical_Cancer	Cervical_Cancer	Cervical_Cancer	Cervical_Cancer	Cervical_Cancer	Cervical_Cancer	Cervical_Cancer	Cervical_Cancer	Cervical_Cancer	Cervical_Cancer	Cervical_Cancer	Cervical_Cancer	Cervical_Cancer	Cervical_Cancer	Cervical_Cancer	Cervical_Cancer	Cervical_Cancer	Cervical_Cancer	Cervical_Cancer	Cervical_Cancer	Cervical_Cancer	Cervical_Cancer	Cervical_Cancer	Cervical_Cancer	Cervical_Cancer	Cervical_Cancer	Cervical_Cancer
OTU ID	108	113	115	84	111	120	90	125	101	135	95	102	100	92	124	110	105	104	97	134	93	121	123	138	139	83	133	118	87	112	122	85	86	98	89	114	91	116	126	88	106	103	99	119	130	128	109	132	117
1002005	0	0	0	0	0	0	0	0	0	0	0	0	0	5	0	0	0	0	0	0	1	0	0	0	0	0	0	0	0	0	0	0	0	0	0	0	0	0	0	0	0	0	0	0	0	0	0	1	0
1003206	0	0	0	0	0	0	0	0	0	0	0	2	0	10	0	0	0	0	0	0	0	0	0	2	0	0	0	0	0	0	0	0	0	0	0	0	0	0	0	0	0	0	0	0	0	0	0	0	0
1007399	0	0	0	0	0	0	0	0	0	0	0	1	0	0	0	0	0	0	0	0	0	0	0	0	0	0	0	0	0	0	0	0	0	0	0	0	0	0	0	0	0	0	0	0	0	0	0	0	0
1009894	0	0	0	0	0	0	0	0	0	0	0	0	0	0	0	0	0	0	0	0	0	0	0	0	0	0	0	0	0	0	0	0	0	0	0	0	0	0	0	0	0	0	0	0	0	0	20	0	0
1011712	3	1	0	0	1	0	0	0	6	0	1	5	0	2	15	19	7	7	0	2	1	0	0	3	1	0	0	5	0	4	0	1	0	0	9	0	2	0	2	0	2	1	4	1	1	0	20	26	0
1016369	0	0	0	0	0	0	0	0	0	0	0	0	0	0	0	0	0	0	0	0	0	0	0	0	0	0	0	0	0	0	0	0	0	0	0	0	0	0	0	0	0	0	0	0	0	0	0	0	0
1024093	0	6	0	0	0	0	0	0	1	0	0	0	0	0	0	1	1	0	0	0	113	0	0	19	4	0	0	0	0	0	0	0	0	0	0	0	0	0	0	0	0	0	0	0	1	0	0	0	0
1028283	0	0	0	1	0	0	1	0	0	0	0	0	0	0	0	0	0	1	0	0	0	0	0	0	0	0	0	0	1	0	0	1	0	0	0	0	0	0	0	0	0	0	0	0	0	0	0	0	0
1033018	0	0	0	1	0	0	0	0	0	0	0	0	0	0	0	12	0	0	0	0	0	0	0	0	0	0	0	0	0	0	0	0	0	0	0	0	0	0	0	0	0	0	0	0	0	0	0	0	0
1033473	0	0	0	0	0	0	0	0	0	0	0	0	0	0	0	0	0	0	0	0	0	0	0	0	0	0	0	0	0	0	0	0	0	0	0	0	0	0	0	0	0	0	0	0	0	0	3	0	0
1036749	0	0	0	0	0	0	0	0	0	0	0	0	0	0	0	0	0	0	0	0	0	0	0	0	0	0	0	0	0	0	0	0	0	0	0	0	0	0	0	0	0	0	0	0	2	0	0	0	0
1038074	0	0	0	0	0	0	0	0	0	0	0	0	273	0	0	0	0	0	0	0	0	0	0	0	0	0	0	0	0	0	0	0	0	0	0	0	0	0	0	0	0	0	0	0	0	0	0	0	0
1040713	0	0	0	0	0	0	0	0	0	0	0	0	0	0	1	0	0	0	0	0	0	0	0	0	0	0	0	0	0	0	0	4	0	0	0	0	0	0	1	0	0	0	0	0	0	0	0	0	0
104135	0	0	0	0	0	0	0	0	0	0	0	0	0	0	0	0	0	0	0	0	0	0	0	0	0	0	0	0	0	0	0	0	0	0	0	0	0	0	0	0	0	1	0	0	0	0	0	0	0
1045797	0	0	0	0	0	0	0	0	0	0	0	0	0	0	0	1	0	0	0	0	0	0	0	0	0	0	0	0	0	0	0	0	0	0	0	0	0	0	0	0	0	0	0	0	0	0	2	0	0
1047041	0	0	0	0	0	0	0	0	0	0	0	0	0	0	0	0	0	0	10	5	0	7	0	0	2	0	0	0	0	0	0	0	0	0	0	0	0	0	0	0	0	0	0	0	0	0	27	0	0
1048497	0	0	0	0	0	0	0	0	0	0	0	3	0	0	0	0	0	0	0	0	0	0	0	0	0	0	0	0	0	0	0	0	0	0	0	0	0	0	0	0	0	0	0	0	0	0	0	0	0
1050608	0	0	0	0	0	0	0	0	0	0	0	0	0	0	4	0	0	0	0	0	0	0	0	0	0	0	0	0	0	0	0	0	0	0	0	0	0	0	0	0	0	0	0	0	0	0	0	0	0
1051517	0	0	0	0	0	2	0	0	2	0	0	4	0	2	0	2	7	2	0	4	5	0	0	0	0	1	0	0	3	0	0	0	2	1	0	0	3	0	0	0	0	0	0	1	0	6	0	0	2
1052264	0	0	0	0	0	0	0	0	0	0	0	0	0	0	2	0	0	0	2	0	0	0	0	0	0	0	0	0	1	0	0	0	0	0	0	0	0	0	0	0	0	0	3	0	0	1	62	1	0
1053898	0	1	0	1	2	5	1	0	2	0	4	1	1	2	0	24	8	19	0	0	199	0	0	0	13	0	0	0	2	1	0	0	1	0	2	1	0	0	3	0	11	0	4	0	145	4	4	0	0
1057402	0	0	0	0	0	0	0	0	0	0	0	0	0	0	0	0	0	0	0	0	0	0	0	0	0	0	0	0	0	0	0	0	0	0	0	0	0	0	0	0	0	0	0	0	0	0	0	0	0
1059729	0	0	0	0	0	0	6	0	0	0	0	0	0	0	0	0	0	0	0	0	0	0	0	0	0	0	0	0	0	0	0	0	0	0	0	0	0	0	0	0	0	0	795	16	0	0	0	1	0
1059977	0	0	0	0	0	0	0	0	0	0	0	0	0	0	0	0	10	0	0	0	0	0	0	0	0	0	0	0	0	0	0	0	0	0	0	0	0	0	0	0	0	0	0	0	1	0	0	0	0
1060029	0	0	0	0	0	0	0	0	0	0	0	0	0	0	0	0	0	0	0	0	0	0	0	8	7	0	0	0	0	0	0	0	0	0	0	0	0	0	0	0	0	0	0	0	1	0	1	0	0
1062061	0	0	0	0	0	0	0	13	0	0	0	0	0	0	0	0	0	0	0	0	0	0	0	0	0	0	0	0	0	0	0	0	0	0	0	0	0	0	0	0	0	0	0	0	0	0	0	33	0
1062748	0	0	0	0	0	0	0	4	0	0	0	0	0	0	0	0	0	0	0	0	0	0	0	0	0	0	0	0	0	0	0	0	0	0	0	0	0	0	0	0	0	0	0	0	0	0	0	0	0
1064036	0	0	0	0	0	0	0	0	0	0	0	0	0	0	0	0	0	0	0	0	0	0	0	0	0	0	0	0	0	0	0	0	0	0	0	0	0	0	0	0	0	0	0	0	3	0	0	0	0
1066621	0	0	0	0	3	0	0	0	0	0	0	0	0	0	0	0	0	0	0	0	0	0	0	0	2	0	0	0	0	0	0	0	0	0	0	0	2	0	0	0	0	0	0	0	0	20	0	4	0
1066814	0	1	0	0	0	0	0	0	0	1	0	0	0	0	0	0	0	0	0	0	0	0	0	0	0	0	0	0	0	0	0	0	0	0	0	0	0	2	0	0	0	0	0	2	0	0	0	0	0
1072288	0	0	0	0	1	0	0	0	0	0	0	0	0	0	0	0	0	0	0	0	0	0	0	0	0	0	0	0	0	0	0	0	0	0	0	0	0	0	0	0	0	0	0	0	0	0	0	0	0
1074210	5	0	0	0	55	0	0	0	0	0	392	23	0	9	0	0	4	0	8	0	0	6	0	0	0	0	0	0	0	0	11	0	0	0	0	0	4	1	0	0	0	0	0	17	630	0	0	0	0
1074625	0	0	0	0	0	0	0	0	0	0	0	0	0	0	0	0	0	0	0	0	0	0	0	0	0	0	0	0	0	0	0	0	0	0	0	0	0	0	1	0	0	1	0	0	0	0	0	0	0
1076316	0	0	0	0	0	0	0	0	0	0	0	0	0	0	0	0	0	0	0	0	0	0	0	0	0	0	0	0	0	0	0	0	0	0	0	0	0	0	0	0	0	0	0	0	0	0	0	0	1
1076969	3	10	0	0	0	0	1	0	1	0	1	0	16	1	2	0	9259	10	0	0	0	1	26	0	0	10	0	15	1	1	0	0	0	0	1	0	1	0	0	0	1	2	0	13	364	2	0	0	0
1077373	1257	5	6	26911	20	428	1403	5	3253	4	5	0	1	1	55	6	1	1376	1	0	2	3	223	0	2	1	0	1	1417	16256	51	930	633	10365	10825	14797	4	141	485	1	2080	63	2	132	10	2	1	16	179
1078207	0	0	0	0	0	0	2	0	1	0	0	1	0	0	0	0	0	0	0	1	0	0	0	0	0	0	0	0	0	0	0	0	0	0	0	0	0	0	1	0	0	0	1	0	0	0	0	0	0
1081222	0	0	0	0	0	0	0	0	0	0	0	0	2	0	0	0	0	0	0	0	0	0	0	0	0	0	0	0	0	0	0	0	0	0	0	0	0	0	0	0	0	0	0	0	0	0	0	0	0
1082539	0	0	0	0	0	0	0	1	0	0	0	3	0	0	0	0	0	0	0	2	0	0	0	0	0	0	0	0	0	0	0	0	0	0	0	0	0	0	0	0	0	0	0	0	0	0	1	0	0
1082607	0	0	0	0	0	0	0	0	0	0	0	0	0	0	0	0	0	0	0	0	0	0	0	0	0	0	0	0	0	0	0	0	0	0	0	0	0	0	0	0	0	0	0	0	0	0	0	0	0
1083508	0	0	0	0	0	0	0	0	0	0	0	0	0	0	0	0	0	0	0	0	0	0	0	0	0	0	0	0	0	0	0	0	0	0	1	0	0	0	0	0	0	0	0	0	0	0	0	0	0
1084417	0	0	0	0	0	0	0	0	0	0	0	0	0	0	0	0	0	0	0	0	0	0	0	0	11	0	0	0	0	0	0	0	0	0	0	0	0	0	0	0	0	0	0	0	0	0	0	0	0
1084865	17	3	8	3	0	4	2	0	0	0	1	100	0	2	1	1	0	1	5	3	0	6	3	0	2	0	4	2	1	3	6	1	3	2	2	0	0	0	2	0	5	1	1	3	10	1	7	7	0
1084952	0	0	0	0	0	0	0	0	0	0	0	82	0	0	0	0	0	0	0	0	0	0	0	0	1	0	0	0	5	0	0	0	0	0	0	0	0	0	0	0	0	0	0	0	0	0	0	0	0
1086889	1	1	4292	605	15	0	1729	0	5	21	987	1	1163	4	17	6	3182	5	3	3	27044	0	1	1	2942	0	3	2	2679	0	4	255	252	3142	5957	1101	2	3	101	2	1	723	1	21	1	1168	273	0	14
1088305	0	0	0	0	0	0	0	4	0	2	0	0	0	4	0	2	0	0	0	0	0	0	0	15	2	0	0	0	0	0	0	0	0	7	0	2	0	0	0	0	0	0	0	0	0	0	0	6	0
1090059	0	0	0	1	0	0	0	0	0	0	0	19	0	0	0	7	0	0	0	0	0	0	0	0	0	0	0	0	0	0	0	0	0	0	0	0	0	0	6	0	0	0	0	0	0	1	0	0	0
1090458	7	321	1	11	0	174	3	0	7	0	0	0	0	30	1	76	5	15	0	0	0	422	0	1	52	0	0	0	2	29	3	20	4	2	35	16	0	6	5	0	22	0	14	7	18	11	2	1	0
1092833	0	0	0	1	0	0	4	2	12	12	0	73	3	6	69	16	0	3	26	63	4	0	7	11	18	31	30	10	13	0	0	19	3	3	0	0	0	7	10	0	31	0	42	4	2	10	419	75	43
1096010	0	0	0	0	0	0	0	0	0	0	0	0	0	0	0	0	0	0	0	0	0	0	0	0	0	0	0	0	0	0	0	0	0	0	0	0	0	0	0	0	0	0	0	0	0	0	0	1	0
1098434	115	59	70	224	6	61	14	0	763	242	354	0	39	191	22	233	2	6	3	0	9518	2	0	3	374	73552	1	1	52	59	3	117	75	1523	1080	376	8	144	91	3	148	0	723	10	0	136	0	18	0
1099914	2	1229	6	37	75	191	57	14	304	29	1398	0	249	367	70	1789	2517	2806	3	27	29093	7	0	32	2315	11	48	1	268	279	6	27	3	166	361	253	2	170	356	1	1237	5	1050	221	5632	658	189	11	10
1101451	0	0	0	0	0	0	0	0	0	0	1	0	0	0	1	0	0	0	0	0	0	0	0	1	0	0	1	0	0	0	0	0	0	0	0	0	0	0	0	0	0	0	0	0	0	3	1	0	0
110514	3	0	0	0	0	3	0	0	16	21	11	31	6	38	0	35	0	19	5	0	22	0	0	27	0	4	30	0	5	22	0	3	5	25	3	0	0	0	0	0	3	2	6	4	15	0	25	34	2
1105574	0	0	0	0	0	0	0	0	0	0	0	0	0	0	0	3	0	0	0	0	0	0	0	0	0	0	0	0	0	0	0	0	0	0	0	0	0	0	0	0	0	0	0	0	0	0	0	0	0
1105814	27	3	4	0	2	25	0	15	21	3	0	5	0	7	3	50	18	12	11	0	22	2	6	4	4	1	5	11	5	14	0	3	0	0	7	0	0	0	22	0	0	4	9	13	2	50	85	4	8
1105876	493	208	331	0	826	344	31	0	0	2	2	0	512	1127	3	4932	0	2418	1198	2	3	1478	84	0	1666	0	12	1445	0	2	1569	847	760	2	901	154	17	126	143	5	1116	77	818	1374	7	1	55	2	55
1106324	0	0	0	0	0	0	0	0	0	0	0	0	0	3	0	2	0	0	0	0	5	0	1	2	0	0	7	0	0	0	0	0	0	0	0	0	0	0	1	0	0	0	0	0	0	0	0	3	0
1106674	0	0	0	0	0	0	0	0	0	0	0	0	0	0	0	0	0	0	0	0	0	0	0	0	2	0	0	0	0	0	0	0	0	0	0	0	0	0	0	0	0	0	0	0	0	0	0	0	0
1107335	60	18	4	2	9	42	5	65	105	27	42	534	68	256	173	146	146	118	100	106	88	16	10	117	38	76	52	45	56	58	2	42	3	10	97	15	4	105	118	1	67	12	40	155	12	99	297	85	143
1108275	0	0	0	0	0	0	0	0	0	0	0	54	0	0	3	0	0	0	10	0	0	0	0	0	0	0	0	0	0	0	0	0	0	0	0	0	0	0	0	0	0	0	0	0	0	0	10	0	0
1108638	0	0	0	0	0	0	0	0	0	0	0	12	0	0	0	0	2	0	0	0	0	0	0	0	3	0	0	0	0	0	0	0	0	0	3	0	0	5	0	0	0	0	0	0	0	0	2	0	0
1108960	0	0	0	0	0	0	0	0	0	0	0	0	20	0	0	0	0	39	5	8	0	0	0	43	32	1	0	0	0	0	0	0	0	5	0	0	0	0	3	0	0	0	62	0	0	0	0	0	0
1110763	0	3	0	0	0	0	0	0	0	17	0	0	16	0	0	35	10	8	7	0	0	5	0	0	10	0	17	6	3	2	0	1	0	0	0	0	0	1	1	0	0	0	9	0	14	27	15	12	0
1110787	1	0	1	0	0	0	0	0	2	0	0	0	0	0	0	0	0	9	0	0	0	0	0	0	0	0	0	1	0	1	0	0	0	0	0	0	1	0	0	0	0	0	0	0	0	2	0	0	0
1111294	1	0	1	0	3	3	5	2	4265	0	4	0	0	2	6	11	2	28	8233	29	5	11	2	3	1	2937	2	0	0	20	2	40	11	202	61	1	1	0	0	2	0	10	48	198	0	102	0	0	0
1111582	1	1	4	3	3	2	9	0	6	0	5	0	6	2	0	1	2	4	1	0	3	1	3	0	0	2	1	1	1	3	3	3	4	3	1	1	3	3	1	4	2	7	704	28	1	3	0	5	2
1117255	0	0	0	0	0	0	0	0	0	0	0	0	0	0	0	0	0	0	0	0	0	0	0	0	0	0	0	0	0	0	0	0	0	0	0	0	0	0	0	0	0	0	0	0	0	0	0	0	0
1124877	88	14	3	0	68	172	0	0	28	0	0	0	16	52	0	14	1	0	3	0	0	0	0	0	1159	0	0	0	0	0	44	52	14	167	0	0	0	0	1	0	129	4	0	53	0	0	0	0	0
1135830	2	0	0	0	0	0	0	0	0	0	0	25	0	2	0	0	4	0	5	20	5	0	0	2	0	4	1	0	3	0	0	1	0	0	0	0	0	0	0	0	0	0	1	3	0	0	1	7	6
113773	0	0	0	0	1	0	1	0	0	0	0	0	0	0	0	0	0	0	0	0	0	0	0	0	0	0	0	0	0	0	0	0	0	0	0	0	0	0	0	0	1	0	1	0	0	0	0	0	0
1141758	0	0	0	0	0	0	0	0	0	0	0	0	0	0	0	0	0	0	0	2	0	0	0	0	0	0	2	0	0	0	0	0	0	0	0	0	0	0	0	0	0	0	0	2	0	0	0	0	0
1146291	0	0	0	0	0	0	0	0	0	0	0	0	0	0	0	0	0	0	0	5	0	0	0	30	0	0	0	0	0	0	0	8	4	0	0	0	0	0	0	0	0	0	2	5	0	0	0	0	0
12564	0	0	0	0	0	0	0	0	0	0	0	0	0	0	0	0	0	0	1039	0	0	0	0	0	0	0	0	0	0	0	0	0	0	0	0	0	0	0	0	0	0	0	0	0	0	0	0	0	0
128347	0	0	0	0	0	0	0	0	0	0	0	0	0	0	0	0	0	1	0	0	0	0	0	0	0	0	0	0	0	0	0	0	0	0	0	0	0	0	0	0	0	0	3	0	0	0	0	0	0
128382	0	0	0	0	0	0	0	0	0	0	0	0	0	0	0	0	0	0	0	0	0	0	0	0	0	0	0	0	0	0	0	0	0	0	0	0	0	0	0	0	0	0	0	0	0	3	0	0	0
128604	0	0	0	0	0	0	0	0	0	0	0	0	0	0	0	0	0	0	0	0	0	0	0	0	0	0	0	0	0	0	0	0	0	2	0	0	0	0	0	0	0	0	0	0	0	0	0	0	0
128717	0	0	0	0	0	0	0	0	0	0	0	0	0	0	0	0	0	0	0	0	0	0	0	0	0	0	0	0	0	0	0	0	0	9	0	0	0	0	0	0	0	0	0	0	0	0	0	0	0
129798	0	0	0	0	0	0	0	0	0	0	0	0	0	0	4	0	0	6	0	0	0	0	0	0	0	0	0	0	0	0	0	0	0	0	0	0	0	0	0	0	0	0	0	0	0	0	0	0	0
130468	0	0	0	0	0	0	0	0	0	0	0	2	0	2	1	0	0	0	0	0	0	0	0	0	0	0	0	0	0	0	0	0	0	0	0	0	0	0	0	0	0	0	0	0	0	0	0	0	0
130864	34	0	1	0	0	0	0	0	0	0	0	195	0	357	2871	288	0	1346	1733	0	3	0	6	0	0	0	0	5	1	0	27	0	0	0	0	166	0	210	0	1	0	0	0	0	480	0	234	0	30
132041	0	0	0	0	0	0	0	0	0	0	0	0	0	0	0	0	0	0	0	0	0	0	0	0	0	1	0	0	0	0	0	0	0	0	0	0	0	0	0	0	0	0	0	0	0	0	0	0	0
132546	0	0	0	0	0	0	0	0	0	1	0	0	0	0	0	0	0	2	0	0	0	0	1	0	0	0	0	0	0	0	8	0	0	0	0	0	0	0	0	0	0	5	0	0	0	0	0	0	1
133075	1	0	0	0	0	0	0	0	0	0	0	6	0	7	57	11	0	28	26	0	0	0	0	0	0	0	0	0	0	0	1	0	0	0	0	3	0	4	0	0	0	0	0	0	17	0	1	0	2
133178	0	0	0	0	0	0	0	0	0	0	0	0	14	0	0	0	0	134	0	0	6	183	9	0	0	0	0	0	0	0	362	0	0	0	0	0	0	0	0	0	0	0	0	0	0	0	0	0	0
133372	0	0	0	0	0	22	0	0	0	24	0	0	1	0	0	0	0	350	0	0	10	0	46	0	0	0	4	0	1	0	762	0	0	0	0	0	0	0	0	0	0	389	0	0	0	0	0	0	41
134265	9	70	266	5	1	0	7	0	15	14	10112	0	1	0	10	1	90	34	1	0	0	297	0	0	1	653	0	0	8824	1	2018	1	2	1	1	3	20	1602	21	1	2	0	2	14	1	30	0	0	0
137183	141	0	7	0	0	0	0	0	0	0	0	1680	234	27	0	207	575	1229	762	105	2	312	214	0	0	0	0	18	0	0	228	23	0	0	0	0	28	18	0	0	4	0	148	1	32	0	0	5	515
137580	0	0	0	0	0	0	0	0	0	0	0	2	0	0	0	0	0	0	0	0	0	0	0	0	0	0	0	0	0	0	0	0	0	0	0	0	0	0	0	0	0	0	0	0	0	0	0	0	0
139504	0	0	0	12	0	0	0	0	0	0	0	0	0	0	0	0	0	0	11	0	0	3	0	0	0	0	0	0	0	0	0	0	0	0	0	0	0	0	0	0	0	2	0	0	0	118	0	0	0
142935	0	0	0	0	0	3	0	1	0	0	0	0	16	0	0	0	0	0	4	0	0	0	0	0	0	0	0	0	0	0	464	0	1	0	0	0	1	0	0	0	0	0	0	0	2	4	0	0	0
145619	0	0	0	0	0	0	0	0	0	0	0	0	0	0	0	0	0	0	0	0	0	0	0	0	0	0	0	0	0	0	0	0	0	0	0	0	0	0	0	0	0	0	0	0	0	0	0	0	0
15076	0	0	183	0	0	0	0	0	0	0	0	0	157	0	36	0	1	39	1492	0	0	8	0	0	0	0	0	151	0	0	7	1	0	0	0	0	0	0	59	3	82	0	0	0	0	0	0	0	1
15129	0	0	0	0	0	0	0	0	0	0	0	0	0	0	0	0	0	0	0	0	0	0	0	0	0	0	0	0	0	0	0	1	0	0	0	0	0	0	0	0	0	0	0	0	0	0	0	0	0
153978	0	0	0	0	0	0	0	0	1	0	0	0	0	1	0	1	1	0	0	0	0	0	0	0	0	0	0	0	0	0	0	0	0	0	0	0	0	0	0	0	0	0	1	0	0	0	1	0	0
15806	17	0	0	0	0	0	3	0	0	0	0	947	0	318	0	287	367	87	470	0	0	763	0	0	0	0	0	0	0	0	355	8	0	0	0	0	0	45	0	0	0	0	183	0	326	0	0	0	0
164430	0	0	0	0	0	0	0	0	3	0	0	0	0	0	0	0	0	0	5	0	0	0	0	0	0	2	0	0	0	0	0	0	0	0	0	0	0	0	0	0	0	0	0	0	0	0	0	0	0
1787644	1	0	0	0	0	0	0	0	0	0	0	0	0	3	0	4	0	0	0	0	2	0	0	0	0	0	2	0	0	3	0	0	0	0	0	0	0	0	0	0	0	0	0	0	0	0	2	0	0
1793401	2	0	0	0	0	0	0	0	2	0	2	0	0	2	0	3	0	0	0	0	1	0	0	0	0	0	3	0	0	1	0	0	0	0	0	0	0	0	0	0	0	0	1	0	0	0	1	0	1
1888677	0	0	0	0	0	0	0	0	5	0	0	0	0	0	0	0	0	0	0	0	0	0	0	0	0	0	0	0	0	0	0	0	0	0	18	0	0	0	0	0	0	0	0	0	0	0	0	0	0
188931	1	0	0	0	0	0	0	0	0	0	0	0	0	0	0	3	0	0	0	0	0	0	0	0	0	0	0	0	0	0	0	0	0	0	0	0	0	0	14	0	46	0	0	3	0	0	0	0	0
1903533	0	0	0	1	0	0	0	0	0	0	0	0	3	0	0	0	0	0	0	0	0	0	0	0	0	0	0	0	1	0	0	0	0	1	0	1	0	0	1	0	4	0	0	0	0	0	0	0	0
192142	0	0	0	5	0	0	28	6	111	0	17	0	13	0	0	0	0	0	52	0	0	0	0	0	2	0	0	0	14	0	0	45	43	40	41	97	0	10	0	0	0	0	0	0	0	44	0	0	0
192342	0	0	0	0	0	0	0	0	0	0	0	0	1	0	0	0	0	0	0	0	0	0	0	0	0	0	0	0	0	0	0	0	0	0	0	0	0	0	0	0	0	0	0	0	0	0	0	0	0
1964005	0	0	0	0	0	0	0	0	0	0	0	0	0	0	0	0	0	0	0	0	0	0	0	0	0	0	0	0	0	3	0	0	0	0	0	0	0	0	0	0	0	0	0	0	0	0	0	0	0
209511	0	0	0	0	0	0	0	0	0	0	0	0	0	0	0	0	0	0	0	0	0	0	0	0	0	0	0	0	0	0	0	0	0	0	0	0	0	0	0	0	0	0	0	0	0	0	0	1	0
210269	0	0	0	0	0	1	0	0	0	0	0	0	0	1	0	0	0	0	1	0	0	1	0	0	0	0	0	0	0	0	0	0	0	0	0	0	0	0	0	0	0	0	0	0	0	0	0	0	1
2130193	0	0	0	0	0	0	0	0	0	0	0	0	0	0	0	0	0	0	0	7	0	0	0	0	0	0	0	0	0	0	0	0	0	0	0	0	0	0	0	0	0	0	0	0	0	0	0	0	0
214919	0	1	0	0	0	0	0	0	1	0	0	0	1	0	0	0	0	0	0	0	0	1	0	0	1	0	0	0	0	1	0	0	1	0	1	0	0	0	0	0	0	0	0	0	0	0	0	0	0
217734	41	0	0	0	0	0	0	3	357	0	0	4	0	0	25	0	0	0	0	0	0	0	0	0	0	0	0	0	0	0	0	0	1	0	675	1	1	0	0	0	0	0	0	7	6	0	0	0	0
219668	1	0	0	0	0	0	0	0	0	0	0	0	0	3	0	5	0	1	0	0	0	3	0	0	8	0	0	0	2	3	0	3	0	0	1	4	0	0	0	0	0	0	0	0	0	2	0	0	0
222868	0	0	0	0	0	0	0	0	0	0	0	9	0	0	0	0	0	0	0	0	0	0	0	0	0	0	0	0	0	0	0	0	0	0	0	0	0	0	0	0	0	0	0	0	0	0	0	0	0
225846	0	0	0	0	0	0	0	0	0	0	0	0	3	0	0	0	0	0	0	0	1	0	0	0	0	0	0	0	1	0	0	0	0	0	3	0	0	0	49	0	230	0	0	1	0	0	0	0	1
226338	0	0	0	0	0	0	1	0	1	0	0	0	0	0	0	0	0	1	0	0	0	0	0	0	0	0	0	0	0	0	0	0	0	0	0	0	0	0	0	0	0	0	0	0	0	0	0	0	0
227000	0	0	0	0	0	0	0	0	0	0	1	0	32	0	0	0	0	0	0	0	0	0	0	0	0	1	0	0	0	0	215	0	0	0	0	0	0	0	77	0	0	0	0	0	0	0	0	0	1183
227285	0	0	0	0	0	0	0	0	0	0	0	0	2	0	0	0	0	0	0	0	0	0	0	0	0	0	0	0	0	0	0	0	0	0	0	0	0	0	0	0	0	0	0	0	0	0	0	0	0
2281837	0	0	0	0	0	0	0	0	1	0	0	0	0	0	0	0	0	0	0	0	0	0	0	0	0	0	0	0	0	0	0	0	0	0	0	0	0	0	0	0	0	0	0	0	0	0	0	0	0
2307137	0	0	0	0	0	0	0	0	0	0	0	0	0	0	0	0	0	0	0	0	0	0	0	0	0	0	1	0	0	0	0	0	0	0	0	0	0	0	0	0	0	0	0	0	0	0	0	0	0
231787	0	0	0	0	0	0	0	0	11	0	0	0	0	0	0	0	0	0	9	0	0	0	0	0	0	3	0	0	0	0	0	0	0	2	0	0	0	0	0	0	0	0	0	0	0	0	0	0	0
232696	0	0	0	0	0	0	0	0	0	0	1	0	0	0	0	0	0	0	0	0	0	0	0	0	0	0	0	0	0	0	0	0	0	0	0	0	0	0	0	0	0	0	0	0	0	0	0	0	1
241368	0	2	0	0	0	0	0	0	0	0	0	0	0	0	0	0	1222	0	0	0	0	0	3	0	0	0	0	0	0	0	0	0	0	0	0	0	0	0	0	0	0	0	0	0	35	0	0	0	0
243185	0	0	0	0	0	0	0	0	0	0	0	0	0	0	0	0	0	0	0	0	0	0	0	0	0	0	1	0	0	0	0	0	0	0	0	0	0	0	0	0	0	0	0	0	0	0	0	0	0
243777	0	0	0	0	0	0	0	0	0	0	0	0	0	0	0	0	0	0	0	0	0	0	0	0	0	0	0	0	0	0	0	0	0	0	0	0	0	2	0	0	0	0	0	0	0	0	0	0	0
255367	0	0	0	0	0	0	0	0	0	0	0	0	0	0	0	0	0	0	1	0	0	0	0	0	0	0	0	0	0	0	0	0	0	0	0	0	0	0	0	0	0	0	0	0	0	0	0	0	0
258140	0	4	27	0	0	2	10	0	9	0	8	0	1	0	0	9	0	13	5	0	0	0	4	0	0	0	0	0	0	0	5	0	2	0	0	16	0	0	0	0	1	5	4	0	0	0	0	0	0
259993	0	0	0	0	0	0	0	0	0	0	0	0	0	0	0	0	1	0	0	0	0	0	0	0	0	0	0	0	0	0	0	0	1	0	0	0	0	0	0	0	0	0	0	0	0	0	0	0	0
2614328	0	1	1	0	0	0	1	0	4	0	0	0	0	0	0	0	0	0	0	0	0	0	1	0	0	0	0	0	193	0	0	1	0	0	0	0	0	0	0	0	0	0	0	2	0	0	0	0	0
262377	0	0	0	0	0	0	0	0	0	0	0	0	0	0	0	1	0	1	0	0	0	0	0	0	0	1	0	0	0	0	0	0	0	0	0	0	0	0	0	0	0	0	0	0	0	0	0	0	0
264325	0	0	3	3	2	0	3	0	3	0	3	1	1	0	0	0	2	1	0	0	0	1	3	1	0	0	1	0	1	2	0	2	0	0	1	3	0	0	0	1	0	0	3	0	0	0	0	0	0
266445	0	0	0	0	0	0	0	0	0	0	0	0	0	0	0	0	0	0	0	0	0	0	0	0	0	0	0	0	0	0	0	0	0	0	0	0	0	0	0	0	0	0	0	0	1	0	0	0	0
266777	1	0	0	5	0	1	186	0	0	20	16	0	23	0	1	168	202	158	0	0	0	0	1	5	722	0	0	0	291	0	0	64	18	1082	663	24	0	5	29	1	451	6	268	18	0	0	0	0	0
268101	0	0	0	0	0	0	0	0	0	0	0	0	0	0	0	0	0	0	0	0	0	0	0	0	0	0	0	0	0	1	0	0	0	0	0	0	0	0	0	0	0	0	0	0	0	0	0	0	0
268507	0	8	0	170	0	0	22	0	1	0	0	0	130	0	0	9	0	0	0	0	0	0	0	0	0	0	0	0	107	0	0	0	0	178	0	54	1	2	87	0	422	0	106	51	0	0	0	0	6
269901	0	0	0	0	0	0	0	0	0	0	0	0	0	0	0	0	0	0	0	0	0	0	0	0	0	0	0	0	0	0	0	0	0	2	0	0	0	0	0	0	0	0	0	0	0	0	0	0	0
275097	0	0	0	0	0	0	0	0	0	0	0	0	0	0	0	0	0	0	1	0	0	0	0	0	0	0	0	0	0	0	0	0	0	0	0	0	0	0	0	0	0	0	0	0	0	0	0	0	0
284014	0	0	0	0	0	0	0	0	1	0	0	0	0	0	0	0	0	0	0	0	0	0	0	0	0	0	0	0	0	0	0	0	0	0	0	0	0	0	0	0	0	0	0	0	0	0	0	0	0
285497	0	0	0	0	0	0	0	0	0	0	0	0	0	0	0	0	0	0	0	0	0	0	0	0	0	0	0	0	0	0	0	0	0	0	0	0	0	0	0	0	0	0	0	0	0	0	0	0	0
288283	0	0	0	0	0	0	0	0	0	0	0	0	0	0	0	0	0	0	0	0	0	0	0	0	0	0	0	0	0	0	0	0	0	0	0	0	0	0	0	0	0	0	0	0	1	0	0	0	0
289709	0	0	0	0	0	0	0	0	29	0	0	0	0	0	0	0	0	0	53	0	0	0	0	0	0	23	0	0	0	0	0	0	0	0	1	0	0	0	0	0	0	0	0	1	0	1	0	0	0
291571	0	0	0	0	0	0	0	0	0	0	0	0	0	0	0	0	0	0	0	0	0	0	0	0	0	0	0	0	0	12	0	0	0	0	0	0	0	0	0	0	0	0	0	0	0	0	0	0	0
292289	0	0	0	0	0	0	0	0	2	0	0	0	0	0	0	0	0	0	1	0	0	0	0	0	0	0	0	0	0	0	0	0	0	0	0	0	0	0	0	0	0	0	0	0	0	0	0	0	0
294682	0	0	0	0	0	0	0	0	0	0	0	3	0	0	0	0	0	0	0	0	0	0	0	0	0	0	0	0	0	0	0	0	0	0	0	1	0	0	0	0	0	0	0	0	0	0	0	0	0
295053	0	0	0	0	0	0	0	0	4	0	0	0	0	0	0	0	0	0	13	0	0	0	0	0	0	3	0	0	0	0	0	0	0	0	0	0	0	0	0	0	0	0	0	0	0	1	0	0	0
29566	5	3	11	7	3	3	11	0	13	3	11	2	1354	1	0	4151	0	4367	46898	1	4	28396	1162	1	2	6	0	132	7	3	279	120	45	5	0	4	9	2	47	73	5	17	3	28	11	1	0	1	497
296358	0	0	0	0	0	0	0	0	0	0	0	0	0	0	0	0	0	0	1	0	0	0	0	0	0	1	0	0	0	0	0	0	0	1	0	0	0	0	0	0	0	0	0	0	0	0	0	0	0
299267	0	0	0	0	0	0	0	0	4	0	0	0	0	0	0	0	0	0	9	0	0	0	0	0	0	0	0	0	0	0	0	0	0	0	0	0	0	0	0	0	0	0	0	0	0	0	0	0	0
301149	0	0	0	0	0	0	0	0	2	0	0	0	0	0	0	0	0	0	3	0	0	0	0	0	0	0	0	0	0	0	0	0	0	0	0	0	0	0	0	0	0	0	0	0	0	1	0	0	0
304641	0	0	0	0	0	0	0	0	6	0	0	0	0	0	0	0	0	0	3	0	0	0	0	0	0	3	0	0	0	0	0	0	0	0	0	0	0	0	0	0	0	0	0	0	0	0	0	0	0
309433	0	0	0	0	0	0	0	0	0	0	0	0	0	0	0	3	0	0	0	0	0	0	0	0	0	0	0	0	0	0	0	0	0	0	0	0	0	0	0	0	0	0	0	0	0	0	0	0	0
309940	0	0	0	0	0	0	0	1	0	0	0	0	0	0	0	0	0	2	0	0	0	0	0	0	0	0	0	0	0	0	0	0	0	0	0	0	0	0	0	0	0	0	0	0	0	0	0	0	0
312988	0	0	0	0	0	0	0	0	0	0	0	0	0	0	0	0	0	0	0	6	0	0	0	0	0	0	1	0	0	9	0	0	0	1	0	0	0	0	0	0	0	0	0	0	0	0	0	7	0
316515	0	0	0	0	0	0	0	0	0	0	0	16	0	0	0	0	0	0	0	0	0	0	0	0	0	0	0	0	0	0	0	0	0	0	0	0	0	0	0	0	0	0	0	0	1	0	0	0	0
316852	0	0	0	0	0	0	0	0	0	0	0	0	0	0	0	0	0	0	0	0	0	0	0	0	0	0	0	0	0	0	0	0	0	0	0	0	0	0	0	0	0	0	0	0	0	0	0	0	0
322136	0	0	0	0	0	0	0	0	1	0	0	0	0	0	5	0	0	0	0	0	0	0	0	0	0	0	0	0	0	0	0	0	0	0	0	0	0	0	0	0	0	0	0	0	0	0	0	0	0
326968	0	0	1	0	0	0	0	0	0	0	1	0	0	1	0	0	0	0	0	0	0	0	0	0	0	0	0	0	0	0	0	0	0	0	0	0	0	0	0	0	0	0	0	0	0	0	0	0	0
328472	0	0	0	0	0	0	0	0	0	0	0	0	0	0	0	0	0	0	0	0	0	0	0	0	0	0	0	0	0	1	0	0	0	0	0	0	0	0	0	0	0	0	0	0	0	0	0	0	0
335967	0	0	0	0	0	0	0	0	0	0	0	0	0	0	0	1	0	0	0	0	0	0	0	0	0	0	0	0	0	0	0	0	0	0	0	0	0	0	0	0	0	0	0	0	0	0	0	0	0
3359884	0	0	0	0	0	0	0	0	0	0	0	0	0	0	0	0	0	0	0	0	0	0	0	0	0	0	3	0	0	0	0	0	0	0	0	0	0	0	0	0	0	0	0	0	0	0	0	0	0
337724	1	2	6	8	1	3	5	0	7	0	4	1	5	3	1	3	4	3	3	0	3	5	2	0	1	2	2	2	3	4	5	1	6	3	3	5	7	2	1	4	5	5	4	2	1	0	0	0	1
341460	0	0	0	0	0	0	0	0	0	0	0	0	0	0	0	0	0	0	1	0	0	0	0	0	0	0	0	0	0	0	0	0	0	0	0	0	0	0	0	0	0	0	0	0	0	0	0	0	0
342787	0	0	0	0	0	0	0	0	0	0	0	0	0	0	0	0	0	1	0	0	0	0	0	0	0	0	0	0	0	0	0	0	0	0	0	0	0	0	0	0	0	0	0	0	0	0	0	0	0
345362	0	0	0	0	0	0	0	0	2	0	0	0	0	0	0	0	0	0	5	0	0	0	0	0	0	0	0	0	0	0	0	0	0	1	0	0	0	0	0	0	0	0	0	0	0	0	0	0	0
345540	0	0	0	0	0	0	0	1	0	0	0	0	0	0	0	0	0	0	0	0	0	0	0	0	0	0	0	0	0	0	0	0	0	0	0	0	0	0	0	0	0	0	0	0	0	0	0	0	0
346056	0	0	0	0	0	0	0	0	0	0	0	0	0	0	0	0	0	0	0	0	0	0	0	0	0	0	0	0	0	0	0	0	0	0	0	0	0	0	0	0	0	0	0	0	0	0	0	0	0
346085	0	0	0	0	0	0	0	0	0	0	0	0	0	0	0	0	0	0	0	0	0	0	0	0	0	2	0	0	0	0	0	0	0	0	0	0	0	0	0	0	0	0	0	0	0	0	0	0	0
352304	0	0	0	0	0	0	0	0	0	0	0	0	0	0	0	0	0	0	0	0	0	0	0	0	0	0	0	0	0	0	0	1	0	0	0	2	0	0	0	0	0	0	0	0	0	0	0	0	0
3531225	0	0	0	0	0	0	0	0	20	0	0	0	0	0	0	1	0	0	27	0	0	0	0	0	0	4	0	0	0	0	0	0	0	0	0	0	0	0	0	0	0	0	0	0	0	0	0	0	0
35330	0	0	0	0	0	0	0	0	0	0	0	1	0	3	0	0	0	0	0	0	1	0	0	0	0	0	114	0	0	0	0	0	0	0	0	0	0	0	0	0	0	0	0	0	0	1	0	0	0
3574065	0	0	0	0	0	0	0	0	0	0	0	0	0	0	0	0	0	0	0	0	0	0	0	0	0	0	2	0	0	0	0	0	0	0	0	0	0	0	0	0	0	0	0	0	0	0	0	0	0
357582	0	7	1	3	0	0	2	0	3	0	1	0	0	2	0	0	0	0	0	0	0	0	0	0	0	0	0	0	0	0	0	1	2	2	0	0	0	2	0	0	0	3	0	0	0	0	0	0	0
358781	0	0	0	10	0	0	0	0	0	0	0	0	0	0	0	0	0	0	0	0	0	0	0	0	0	0	0	0	0	0	0	0	0	0	0	2	0	0	0	0	0	0	0	0	0	0	0	0	0
362172	0	0	0	0	0	0	0	0	0	0	0	0	0	0	1	0	0	0	0	0	0	0	0	0	0	0	0	0	0	0	0	0	0	0	0	0	0	0	0	0	0	0	0	0	0	0	0	0	0
362344	0	0	0	0	0	0	2	0	0	0	0	0	0	0	0	0	0	0	0	0	0	0	0	0	0	0	0	0	0	0	0	0	0	0	0	0	0	0	0	0	0	0	0	0	0	0	0	0	0
364926	0	0	0	0	0	0	0	0	0	0	0	0	0	0	0	0	0	0	0	0	0	0	0	0	0	0	0	0	0	0	0	74	0	0	0	24	0	0	0	0	0	0	0	0	0	0	0	1	0
366352	0	0	0	0	0	0	0	2	0	0	0	0	0	0	0	0	0	0	0	0	0	0	0	0	0	0	0	0	0	0	0	0	0	0	0	0	0	0	0	0	0	0	0	0	0	0	0	0	0
366584	0	0	0	0	0	0	0	16	0	0	0	0	0	0	0	0	0	0	0	0	0	0	0	0	0	0	0	0	0	0	0	0	0	0	0	0	0	0	0	0	0	0	0	0	0	0	0	0	0
368261	0	0	0	0	0	0	0	3	0	0	0	0	0	0	0	0	0	0	0	0	0	0	0	0	0	0	0	0	0	0	0	1	0	0	0	543	0	0	0	0	0	0	0	0	0	0	0	0	0
3692330	0	0	0	0	0	0	0	0	0	0	0	0	0	0	1	0	0	0	0	1	0	0	0	0	0	0	0	0	0	0	0	0	0	0	0	0	0	0	0	0	0	0	0	0	0	0	14	1	1
369429	0	0	0	0	0	0	0	15	0	0	0	0	0	0	0	0	0	0	0	0	0	0	0	0	0	0	0	0	0	0	0	0	0	0	0	0	0	0	0	0	0	0	0	0	0	0	0	0	0
370086	0	0	0	0	0	0	0	0	0	0	0	0	0	0	0	0	0	0	0	0	0	0	0	0	0	0	0	0	0	0	0	0	0	0	0	2	0	0	0	0	0	0	0	0	0	0	0	0	0
375059	0	0	0	0	0	0	0	0	0	0	0	0	0	1	0	0	0	0	0	0	0	0	0	0	0	0	0	0	0	0	0	0	0	0	0	0	0	0	3	0	10	0	0	0	0	0	0	0	0
377546	0	0	0	0	0	0	0	0	15	0	0	0	0	0	0	0	0	0	0	0	0	0	0	0	0	0	0	0	0	0	0	0	0	0	0	0	0	0	0	0	0	0	0	0	0	0	5	0	0
3841245	0	0	0	0	0	0	0	0	3	0	0	0	2	0	0	0	0	0	0	0	0	0	0	0	0	0	0	0	0	0	0	0	0	0	0	0	0	0	0	0	0	0	0	0	0	0	0	0	0
388763	0	0	0	0	0	0	0	0	0	0	0	2	0	0	0	2	0	1	0	0	0	0	0	0	0	0	0	0	0	0	0	0	0	0	0	0	0	0	0	0	0	0	0	0	0	0	0	0	0
397273	60	215	968	4	3	1	1	0	53	7	14655	1	0	0	41	0	214	125	0	0	0	1127	0	0	0	1345	0	0	12917	2	11918	2	0	1	1	1	45	9296	134	0	1	1	0	113	7	8	0	0	0
400253	0	0	0	0	0	0	0	0	0	0	0	0	0	0	0	0	0	0	0	0	0	0	0	0	0	0	0	0	0	0	0	0	0	0	0	0	0	0	0	0	0	1	0	0	0	0	0	0	0
403822	1	2	1	37	0	2	2	0	5	86	0	0	51	1	0	0	0	1	0	0	56	0	0	0	0	0	7	0	3	29	663	0	1	12	15	32	1	0	17	0	0	0	1	0	0	0	0	1	0
4111715	0	0	0	0	0	0	0	0	1	0	0	0	0	0	0	0	0	0	3	0	0	0	0	0	0	1	0	0	0	0	0	0	0	0	0	0	0	0	0	0	0	0	0	0	0	0	0	0	0
420127	0	0	0	0	0	0	0	0	0	0	0	0	0	0	0	0	0	0	0	0	0	0	0	0	0	0	0	0	0	0	0	0	0	0	0	0	0	0	0	0	0	0	0	0	0	0	0	0	0
428116	0	46	0	0	0	0	1	0	0	3	0	0	1012	0	25	0	0	0	0	0	1	1	0	0	16	0	0	0	55	0	0	0	0	0	0	1	0	52	0	0	0	0	0	21	0	0	0	0	0
4294834	0	0	0	33	0	59	1	45	0	8	10	1	5	0	0	83	0	0	0	0	0	2653	39	0	17	0	1	8	213	2	0	62	1244	15	0	1297	1	0	289	2	2640	8	5096	8	1	0	0	0	87
4294954	0	0	0	0	0	0	0	0	0	0	0	0	0	1	0	0	0	0	0	0	0	0	0	0	0	0	0	0	0	0	0	0	0	0	0	0	0	0	0	0	0	0	0	0	0	0	0	0	0
4297838	0	0	0	3	0	0	0	0	0	0	0	0	0	0	0	0	0	0	0	0	0	0	0	0	0	0	0	0	0	0	0	0	0	0	0	0	0	0	0	0	0	0	0	0	0	0	0	0	0
4303213	0	1	1	358	0	0	84	0	0	8	93	0	200	16	0	0	0	0	0	0	0	180	0	0	132	0	0	0	0	0	0	61	74	0	0	0	7	135	25	1	69	2	216	4	1	95	0	0	0
4321285	0	0	0	0	0	0	0	0	0	0	0	0	0	0	0	0	0	0	0	0	0	0	0	0	0	0	0	0	0	0	0	0	0	0	0	0	0	0	0	0	0	0	0	0	1	0	0	0	0
432284	0	0	0	0	0	0	0	0	0	0	0	0	0	0	0	0	0	0	0	0	0	0	0	0	0	0	12	0	0	0	0	0	0	0	0	0	0	0	0	0	0	0	0	0	0	0	0	1	0
4324467	0	0	0	0	0	0	0	0	0	0	0	0	0	0	0	0	0	0	0	0	0	0	0	0	0	0	0	1	0	0	0	0	0	0	0	0	0	0	0	9	0	0	0	0	2	0	0	0	0
4332202	0	0	0	0	0	0	0	0	0	0	0	1	0	0	0	0	0	0	0	1	0	0	0	0	0	0	1	0	0	0	0	0	0	0	0	0	0	0	0	0	0	0	0	0	0	0	0	1	0
435264	0	0	22233	1	0	0	44	0	1	0	0	1	639	0	0	431	0	0	1	0	0	0	22	8	1712	0	0	1	0	0	384	0	1	0	0	2	2	0	0	1	1	1	0	0	0	0	0	0	0
435928	0	0	1	0	0	0	0	0	0	0	0	5	0	0	12	0	0	4	0	0	0	0	0	0	3	0	0	0	0	0	0	0	0	0	0	0	0	1	0	0	0	0	15	0	4	0	87	0	0
4376828	0	0	0	1	0	0	0	0	0	0	0	1	0	0	0	0	0	0	0	0	0	0	0	0	0	0	0	0	0	0	0	0	0	0	0	0	0	0	0	0	0	0	0	0	0	0	0	0	0
4377809	0	0	0	0	0	0	0	0	0	0	0	0	61	0	0	0	0	0	0	0	0	0	25	0	0	0	0	0	0	0	0	0	0	1	0	0	0	0	0	0	0	0	0	44	0	0	0	0	0
439036	0	0	0	0	0	0	0	0	8	0	0	119	0	18	10	21	0	5	0	0	0	1	0	0	8	0	0	0	0	0	10	0	0	0	0	0	0	30	0	0	6	0	34	0	0	0	1003	0	0
4391262	0	0	0	0	0	0	0	0	3	0	0	0	0	0	0	0	0	0	6	0	0	0	0	0	0	0	0	0	0	0	0	0	0	0	0	0	0	0	0	0	0	0	0	0	0	0	0	0	0
439982	0	0	0	0	0	0	0	0	0	0	0	0	0	0	0	0	0	0	0	0	0	0	0	0	0	0	0	0	0	0	0	0	0	0	1	0	0	0	0	0	0	0	0	0	0	0	0	0	0
4404401	0	0	0	0	0	0	0	0	0	0	0	0	0	0	0	0	0	0	0	0	0	0	0	0	0	0	0	0	0	0	0	0	0	0	0	0	0	0	10	0	0	0	0	0	0	0	0	0	0
4404577	0	0	0	0	0	0	1	0	0	0	0	0	0	0	0	0	0	0	0	0	0	0	0	0	1	0	0	0	0	0	0	0	0	0	0	0	0	0	0	0	0	0	0	0	0	0	0	0	0
4420570	0	0	0	0	0	0	0	0	0	0	0	0	0	0	0	0	0	0	0	0	0	0	0	0	0	0	1	0	0	0	0	0	0	0	0	0	0	0	0	0	0	0	0	0	0	0	0	0	0
4436051	0	0	0	0	0	0	0	0	0	0	0	7	0	0	0	0	0	1	0	0	0	0	0	0	0	0	0	0	0	0	0	0	0	0	0	0	0	0	0	0	0	0	0	0	0	0	0	0	0
444857	8	9	4	1	3	5	21	0	307	0	9	0	4	0	0	0	0	3	0	0	0	0	3	0	0	0	0	1	352	13	16	2	7	14	14	0	120	3	0	2	0	0	0	8	1	0	0	0	0
4450012	0	0	0	0	0	0	0	0	0	0	0	0	125	0	0	0	0	0	0	0	0	0	0	0	0	0	0	0	0	0	0	0	0	0	0	0	0	0	0	0	0	0	0	12	0	0	0	0	0
4454531	0	0	0	0	0	0	0	0	0	0	0	0	0	0	0	0	0	0	1	0	0	0	0	0	0	0	0	0	0	0	0	0	0	0	0	0	0	0	0	0	0	0	0	0	0	0	0	0	0
4456252	0	0	0	0	0	0	0	0	0	0	0	0	0	0	0	0	0	0	0	0	0	0	0	0	0	0	0	0	0	0	0	0	0	0	0	0	0	0	0	0	0	0	0	0	0	49	0	0	0
446403	0	0	0	0	0	0	0	0	0	0	0	43	0	0	0	0	0	0	0	0	0	0	0	0	0	0	0	0	0	0	0	0	0	0	0	0	0	0	0	0	0	0	0	0	0	0	0	0	0
4466843	25	29	24	9	6	25	1	0	42	0	21	0	28	0	0	0	0	0	0	0	0	0	0	0	0	0	0	16	108	46	90	6	51	41	65	13	47	13	0	26	0	3	0	1	8	0	0	0	0
450209	0	0	0	0	0	0	0	0	0	0	0	0	0	0	0	0	0	0	0	0	0	0	0	1	0	0	0	0	0	0	0	0	0	0	0	0	0	0	0	0	0	0	0	0	0	0	0	0	0
463361	0	0	1	0	0	0	0	0	0	0	0	11	0	0	0	0	0	0	0	0	0	0	0	0	0	0	0	0	0	0	0	0	0	0	0	0	0	0	0	0	0	0	0	0	0	0	0	0	0
467605	1	0	0	0	0	0	0	0	4	2	0	0	0	0	0	2	8	3	6	5	5	0	0	1	0	0	10276	0	1	4	0	0	0	1	0	1	0	0	0	1	1	0	0	0	0	45	1	2	0
469663	12	0	0	0	0	0	1	0	0	52	0	0	0	0	0	6	0	3142	388	1498	1	128	92	0	0	0	0	21	1	0	112	0	0	1	0	0	10	13	0	2	52	0	538	0	4	0	0	0	24
495017	0	0	0	0	0	0	0	0	0	0	0	0	0	0	0	0	0	0	0	0	0	0	0	0	0	0	1	0	0	1	0	0	0	0	0	0	0	0	1	0	12	4	0	1	0	0	0	0	0
495070	8	0	2	7	1	7	0	0	18	0	0	0	1	0	0	3	14	0	0	0	0	1	0	0	0	0	0	0	6	30	1	3	1	0	1	1	0	27	1	0	20	0	124	0	0	9	0	0	0
495079	0	0	0	0	0	0	0	0	0	0	0	0	0	0	0	0	0	0	0	0	2	0	0	0	0	0	0	0	0	0	0	0	0	0	0	0	0	0	0	0	0	0	0	0	0	0	0	0	0
495084	35	18809	9	4	7	2	31	3	10	0	1	4	8	12	27	48	5	1482	2	0	4	26442	3	0	34	5	7	2	4	23	301	18	8	7	1159	1062	5	3	33	18	23	31	10	0	4	8	203	4	1
495394	0	0	0	115	0	0	4	0	0	0	0	0	0	0	0	0	0	0	0	0	0	0	0	0	0	1	0	0	0	4	0	0	0	0	0	4	0	0	0	0	0	0	0	0	0	0	0	0	0
495396	321	2	318	396	117	201	1	0	671	23	4	0	44	0	0	288	543	3	1	0	8	0	0	0	0	2	0	0	576	1877	32	77	43	74	69	12	0	988	57	0	571	1	5690	54	0	896	0	4	0
503197	0	1	0	0	0	0	0	0	0	0	0	0	0	0	0	0	0	0	0	0	0	2	0	0	0	0	0	0	0	0	0	0	0	0	0	0	0	0	0	0	0	0	0	0	0	0	0	0	0
503236	266	182	73	345	72	430	24	0	271	17	58	0	1	999	8	2992	207	18	0	0	5	298	4	30	3188	1	3	9	255	1270	3	695	192	111	247	12	1	418	202	21	1113	17	569	17	3	683	1	59	0
503315	0	0	0	0	0	0	0	0	0	0	0	0	0	0	0	0	0	0	0	0	1	0	0	2	1	0	0	0	0	0	0	0	0	0	0	0	0	0	0	0	0	0	0	0	0	0	0	0	0
503389	0	0	0	0	0	0	0	0	0	0	0	0	0	0	0	0	0	0	0	0	0	0	0	0	0	0	0	0	0	0	0	0	0	0	0	0	0	0	0	0	0	0	0	0	0	0	0	1	0
503406	0	20	1	0	6	6	0	1	3	0	34	0	4	5	2	43	45	50	0	0	483	1	0	0	41	1	1	0	6	5	0	0	0	2	5	5	0	1	8	1	25	0	18	3	84	9	3	0	0
504674	0	0	0	0	0	0	0	0	0	0	0	0	0	0	0	0	0	0	0	0	0	0	0	0	0	0	0	0	0	0	0	0	0	0	0	0	0	0	0	0	0	0	0	0	0	0	0	0	0
505541	0	0	0	0	0	0	0	0	1447	0	0	0	32	0	20	0	718	0	0	0	0	0	0	0	18	1	0	0	0	0	0	8	1	173	409	84	0	92	45	1	268	1	22	74	0	29	0	0	0
505549	0	0	0	0	0	0	0	0	46	0	0	0	1	0	2	0	21	0	0	0	0	0	0	0	0	0	0	0	0	0	0	0	0	11	10	6	0	2	2	0	11	0	0	4	0	0	0	0	0
505565	0	0	0	0	0	1	0	0	1	0	0	0	0	0	0	0	0	0	0	0	0	0	0	0	0	0	0	0	0	2	0	0	0	0	0	0	0	1	0	0	0	0	7	0	0	1	0	0	0
505587	4	265	7	4	1	0	0	0	43	1	1	0	0	0	167	122	51	5	0	13	10224	8	0	2121	274	1	0	0	3	0	1	4	0	0	0	4	0	0	6	1	0	0	0	0	29	0	0	27	0
509452	0	0	0	0	0	0	0	0	0	0	0	0	1	0	0	0	0	0	0	0	0	0	0	0	0	0	0	0	0	0	0	0	0	0	0	0	0	0	0	0	0	1	0	0	0	0	0	0	0
512485	0	0	0	0	1	1	0	0	0	0	0	2	0	1	1	3	1	0	1	0	2	0	0	0	0	0	1	0	0	0	0	0	0	0	0	0	0	1	0	0	0	0	0	0	0	0	0	0	2
517548	0	0	0	0	0	0	0	0	0	0	0	0	0	0	0	0	0	0	0	0	0	0	0	0	0	0	0	0	0	0	0	0	0	0	0	0	0	15	0	0	0	0	0	0	0	0	0	0	0
518743	0	0	0	0	2	0	0	0	0	0	0	0	0	0	0	2	0	0	0	0	0	0	0	0	0	0	0	0	0	0	0	0	0	0	0	0	0	0	0	0	0	0	0	0	0	0	1	0	0
525698	0	0	0	0	0	0	0	0	0	0	0	0	0	0	0	0	0	0	0	0	0	0	0	0	0	0	0	0	0	0	0	3	0	0	0	0	0	0	0	0	0	0	0	0	0	0	0	0	0
526131	0	0	0	0	0	0	0	0	0	0	0	0	0	0	0	0	0	0	0	0	0	0	0	0	0	0	0	0	0	0	0	0	0	0	0	0	1	0	0	0	0	0	0	0	0	0	0	0	0
526682	0	0	0	0	0	0	0	0	0	4	0	6	0	0	0	0	0	0	0	0	0	0	0	0	0	0	0	0	0	0	0	0	0	0	0	0	0	0	0	0	0	0	0	0	0	0	0	0	0
527630	2	0	257	1	1349	925	3871	1	1	26	1759	0	1325	765	0	1	4	8	0	3	14	9	135	0	4311	1	0	305	1	1674	1491	998	0	3	0	0	45	662	13	729	2	288	0	0	1048	1	1	40	0
529740	0	0	0	0	0	0	0	0	0	0	0	0	0	0	0	0	0	0	0	0	0	0	0	0	0	0	0	0	0	0	0	0	0	0	0	4	0	0	0	0	0	0	0	0	0	0	0	0	0
530164	0	0	0	0	0	0	0	0	0	0	0	25	0	0	0	0	0	0	0	0	0	0	0	0	0	0	0	0	0	0	0	0	0	0	0	0	0	0	0	0	0	0	0	0	0	0	0	0	0
530206	0	0	0	0	0	0	0	0	0	0	0	0	0	0	0	0	0	0	0	0	0	0	0	0	0	0	0	0	0	0	0	0	0	0	0	0	28	0	0	0	0	0	0	0	0	0	0	0	0
532232	0	0	0	0	0	0	0	0	0	0	0	0	0	0	0	0	0	0	0	0	0	0	0	0	0	0	0	0	0	0	0	0	0	0	0	0	0	0	0	0	0	0	0	0	0	0	4	0	0
532521	1536	26	12	948	752	14	1577	0	0	2	29	0	705	641	29	2	4574	2681	0	0	16	2	257	0	42	2	0	318	0	33	2665	559	539	2110	1	0	2	8	557	655	1151	124	1	208	31	0	32	26	1
534204	0	0	0	0	0	0	0	0	0	0	0	3	1	0	0	0	0	2	1	0	0	0	0	0	0	0	0	0	0	0	0	0	0	0	1	0	0	0	0	0	0	0	0	3	0	0	0	0	0
534507	0	0	0	0	0	0	0	0	0	0	0	0	0	0	0	0	0	0	0	0	0	10	0	0	0	0	0	0	0	0	0	0	0	0	0	0	0	0	0	0	0	0	0	0	0	0	0	0	0
535359	0	0	0	0	0	0	0	0	0	0	0	0	0	0	0	0	0	0	0	0	0	0	0	0	0	0	0	0	0	0	0	0	0	0	0	0	1	0	0	0	0	0	0	0	0	0	0	0	0
540691	0	0	0	0	0	0	1	0	3	0	0	0	0	1	0	0	0	4	1	0	0	0	0	2	0	0	0	0	0	0	0	0	0	2	0	0	0	1	0	0	0	0	0	2	0	0	0	0	0
541859	0	0	0	0	0	0	0	0	0	0	0	0	0	0	0	0	0	0	0	0	0	0	0	0	0	0	0	0	0	1	0	0	0	0	0	0	0	0	0	0	0	0	0	0	0	0	0	0	0
542429	0	0	0	0	0	0	0	0	0	0	0	0	0	0	0	1	1	0	0	0	0	0	0	0	0	0	0	0	0	0	0	0	0	0	0	0	0	0	0	0	0	0	0	0	0	0	0	0	0
542475	0	0	0	0	0	0	0	0	0	0	0	0	0	0	0	0	0	0	0	0	0	0	0	0	0	0	0	0	0	0	0	0	0	0	0	0	0	0	1	0	0	0	0	0	0	0	0	0	0
543151	0	0	0	0	0	0	0	0	0	10	0	0	0	0	0	0	0	0	0	1	0	0	0	0	0	0	0	0	0	0	0	0	0	0	0	0	0	0	23	0	0	0	0	0	0	0	0	0	0
543942	0	0	0	0	0	0	0	0	0	0	0	0	0	0	0	0	0	0	0	0	0	0	0	1	1	0	1	0	0	0	0	0	0	0	0	0	0	0	1	0	0	0	0	0	0	0	0	0	0
544313	0	0	1	0	0	0	0	0	0	0	0	0	0	0	0	0	0	0	0	0	0	0	0	0	0	1	0	0	0	0	0	0	0	0	0	4	0	0	0	0	0	0	0	0	0	0	1	0	0
544480	0	0	0	0	0	0	0	0	0	0	0	0	0	0	0	0	0	0	0	0	0	0	0	2	0	0	0	0	0	0	0	0	0	0	0	0	0	1	0	0	0	0	0	1	0	0	0	0	0
545862	0	0	0	0	0	0	0	0	0	0	0	0	0	0	0	2	0	0	0	0	0	0	0	0	0	0	0	0	0	0	0	0	0	0	0	0	0	0	0	0	0	0	0	0	0	0	0	3	0
548556	0	0	1	2	0	84	1	114	0	19	1	1	722	0	52	0	1	0	216	0	0	31	0	0	0	0	0	0	1	0	27637	0	0	0	0	0	0	0	0	2	0	16	0	0	72	62	0	0	0
548999	0	0	0	0	0	0	0	0	0	0	0	0	0	0	0	0	0	0	0	0	0	0	0	0	0	0	0	0	0	0	0	0	0	0	0	0	0	0	0	0	0	0	0	0	0	0	0	0	0
549666	0	0	0	0	0	0	0	0	0	0	0	0	0	0	0	0	0	0	0	1	0	0	0	0	0	0	0	0	0	0	0	0	0	0	0	0	0	0	0	0	0	0	0	0	0	0	0	0	0
549756	0	0	0	0	0	0	0	0	0	0	0	0	0	0	0	1	0	0	2	0	0	0	0	0	0	0	0	0	0	0	0	0	0	0	0	0	0	0	0	0	0	0	0	0	0	0	0	0	0
552026	3	0	0	0	1	0	0	0	2	0	0	4	0	1	0	2	1	0	1	1	1	0	0	0	0	0	0	0	0	2	0	0	0	0	1	0	0	0	1	0	0	0	1	1	2	1	4	2	3
553352	0	0	0	0	0	0	1	0	0	0	1	0	1	1	0	0	4	0	1	0	1	1	0	0	0	0	0	0	0	0	1	0	1	2	2	0	1	0	0	0	1	0	1	0	1	0	0	0	0
553611	0	0	0	0	0	0	0	3	0	0	0	0	0	0	0	0	0	0	0	0	0	0	0	0	0	0	0	0	0	308	0	0	0	0	0	0	0	0	0	0	0	0	0	0	0	0	0	0	0
557138	0	0	0	0	0	0	1	0	4	0	0	0	0	0	1	0	0	0	0	2	0	0	0	0	0	1	0	0	0	1	0	0	0	1	0	29	0	0	0	0	0	0	0	0	0	0	0	0	0
558839	0	0	0	0	0	0	0	1	0	0	0	0	0	0	0	0	0	0	0	0	0	0	0	0	0	0	0	0	0	0	0	0	0	0	0	0	0	0	0	0	0	0	0	0	0	0	0	0	0
559527	0	0	0	0	0	0	0	0	0	0	0	1	7	0	0	0	1	0	0	0	0	0	0	0	0	0	0	0	0	0	0	0	1	0	0	0	0	0	0	0	0	0	0	0	0	0	0	0	0
560886	0	0	0	0	0	0	0	0	0	0	0	0	0	0	0	0	0	0	0	0	0	0	0	0	0	1	0	0	0	0	0	0	0	0	0	0	0	0	0	0	0	0	0	0	0	0	0	0	0
562912	0	0	0	0	0	0	0	0	0	0	0	0	0	0	1	0	0	0	0	0	0	0	0	0	0	0	0	0	0	0	0	0	0	0	0	0	0	4	0	0	0	0	0	0	0	0	2	0	0
564586	0	0	0	0	0	1	0	0	0	0	0	0	0	0	0	0	0	0	0	0	0	0	0	0	0	0	1	0	0	0	0	0	0	0	0	0	0	0	0	0	0	0	0	2	0	0	0	0	0
564941	0	0	0	0	0	0	0	4	0	0	0	0	0	0	0	0	0	0	0	0	0	0	0	0	0	0	0	0	0	0	0	0	0	0	0	0	0	0	0	0	0	0	0	0	0	0	0	0	0
567972	0	0	0	0	0	0	0	0	0	0	0	0	0	0	0	0	29	0	0	0	0	0	0	0	0	0	0	0	0	0	0	0	0	0	0	0	0	0	0	0	0	0	0	0	0	0	0	0	0
568118	0	0	0	0	0	0	0	283	0	0	0	0	0	0	0	0	0	0	0	0	0	0	0	0	0	0	3	0	0	0	0	0	0	0	0	0	0	0	0	0	0	0	0	0	0	0	0	3	0
569728	0	0	0	0	0	0	0	0	0	0	0	0	0	0	0	0	0	23	0	0	0	0	0	0	0	0	0	0	0	0	0	0	0	0	0	0	0	0	0	0	0	0	0	0	0	0	0	0	0
572351	0	0	0	0	0	0	1	0	0	0	0	0	0	0	0	0	0	1	0	0	0	0	0	0	0	1	0	0	1	0	0	1	0	0	0	0	0	0	0	0	0	0	0	0	0	0	0	0	0
572970	0	0	0	0	0	0	0	0	0	0	0	1	1	1	1	0	0	0	1	0	0	0	0	0	0	1	0	0	0	0	0	0	0	0	0	0	0	0	0	0	0	1	0	0	0	0	6	0	0
573124	0	0	0	0	0	0	0	0	1	0	0	0	0	0	0	1	0	3	1	0	0	0	0	0	0	0	0	0	0	0	0	0	0	0	0	0	0	0	0	0	0	0	1	0	0	0	0	0	0
573135	0	0	0	0	0	1	0	1	0	1	0	0	0	0	0	0	1	1	0	0	2	0	0	0	0	0	0	0	0	0	0	0	0	0	0	0	0	0	0	0	0	0	1	0	0	0	0	0	1
573413	0	0	0	0	0	0	0	0	0	0	0	0	0	0	0	0	0	0	0	0	0	0	0	0	0	0	0	0	0	0	0	0	0	0	0	0	0	0	0	0	0	0	1	0	0	0	0	0	0
574021	0	0	0	0	0	0	0	0	0	0	0	0	0	0	0	0	1	0	0	0	0	0	0	0	0	0	0	0	0	0	0	0	0	0	0	0	0	0	0	0	0	0	0	0	0	0	0	0	0
574102	0	0	0	0	0	0	0	0	0	7	0	0	2	0	10	4	0	0	0	11	0	1	0	0	0	0	0	0	0	5	0	0	0	0	0	0	0	0	0	0	0	0	1	18	0	25	92	2	0
574249	0	0	302	0	0	0	0	0	0	0	44	0	0	0	0	755	0	28	1675	0	0	0	0	0	147	0	0	0	0	0	37	3	0	0	0	24	0	0	0	0	71	0	0	0	0	2	0	0	0
574655	0	0	0	0	0	0	0	0	4	0	0	0	5	0	0	0	7	11	0	0	0	0	0	0	0	0	0	0	0	0	0	0	0	6	1	0	0	1	61	0	0	0	0	0	0	3	0	0	0
575116	0	0	0	0	0	0	0	0	0	0	0	0	0	0	0	0	1	0	0	0	0	0	0	0	0	0	0	0	0	0	0	0	0	0	0	0	0	0	0	0	0	0	0	0	0	0	0	0	0
578786	0	0	0	0	0	0	0	0	0	0	0	1	0	5	0	3	0	2	0	1	0	0	0	0	0	0	0	0	0	0	0	0	0	0	0	0	0	0	0	0	0	0	0	0	0	0	2	0	0
579608	0	0	0	0	0	0	0	14	0	0	0	0	0	21	0	0	0	0	0	0	0	0	0	0	3	0	0	0	0	0	0	0	0	0	0	0	0	0	0	0	0	0	0	0	0	1	0	0	0
580625	0	0	0	0	0	0	0	0	0	0	0	0	0	0	0	1	0	0	0	0	0	0	0	0	0	0	0	0	0	1	0	0	0	0	0	0	0	0	0	0	0	0	0	1	0	0	0	0	0
581003	0	0	0	0	0	0	0	5	0	0	0	0	0	0	0	0	0	0	0	0	0	0	0	0	0	0	0	0	0	0	0	0	0	0	0	0	0	0	0	0	0	0	0	0	0	0	0	0	0
581021	0	0	0	0	0	0	0	0	0	0	0	0	0	2	0	0	0	0	0	0	0	0	0	0	0	0	0	0	0	0	0	0	0	0	0	0	0	0	0	0	0	0	0	0	0	0	0	0	0
581474	0	0	1	0	3	0	0	0	3	0	2	0	0	1	0	0	10	1	1	0	0	0	0	0	1	0	0	0	0	0	0	1	0	0	0	0	0	0	1	0	0	1	0	0	0	0	0	0	0
582921	0	0	0	0	0	0	0	0	0	0	0	0	0	0	0	0	0	0	0	0	0	0	0	1	0	0	0	0	0	0	0	0	0	0	0	0	0	0	0	0	0	0	0	0	0	0	0	0	0
582973	0	0	0	0	0	0	0	0	0	0	0	0	0	0	0	3	0	0	0	0	0	0	0	0	1	0	0	0	0	0	0	0	0	0	0	0	0	0	2	0	0	0	0	0	0	0	0	0	0
583746	22	0	27	9	3	4	4	0	2	0	2	0	123	0	14	96	0	30	28	0	2	17	11	0	0	0	0	7	51	17	0	12	1	12	1	6	1	0	3422	1	18217	2	4	60	9	0	0	0	24
584571	0	0	0	0	0	0	0	0	0	0	0	12	0	0	0	0	0	0	0	0	0	0	0	0	0	0	0	0	0	0	0	0	0	0	0	0	0	0	0	0	0	0	0	0	0	0	0	0	0
585850	0	0	0	0	0	0	0	0	0	0	0	0	0	1	0	0	0	0	0	0	0	0	0	0	0	0	0	0	0	0	0	0	0	0	0	0	0	0	0	0	0	0	0	0	0	0	0	0	0
586093	0	0	0	0	0	0	0	0	0	0	0	8	0	0	0	0	0	0	1	0	0	0	0	0	0	0	0	0	0	0	0	0	0	0	0	0	0	0	0	0	0	0	0	0	0	0	0	0	0
586458	0	0	0	0	0	0	0	0	0	0	0	0	0	0	0	0	0	0	0	0	0	0	0	0	0	0	0	0	0	0	0	0	0	0	0	0	0	0	0	0	0	0	0	0	0	0	0	0	0
588197	1	0	0	0	2	0	0	0	1	0	0	0	1	1	0	0	1	2	0	0	0	0	0	0	0	0	2	0	3	1	1	0	0	1	0	0	0	0	0	1	0	0	1	0	0	0	0	0	0
588216	0	0	0	0	0	0	0	0	1	0	0	0	0	0	0	0	0	0	2	0	0	0	0	0	0	0	0	0	0	0	0	0	0	0	0	0	0	0	0	0	0	0	0	0	0	0	0	0	0
588929	0	0	0	0	0	0	0	2	0	0	0	0	0	0	0	0	0	0	0	0	0	0	0	0	0	0	0	0	0	0	0	0	0	0	0	0	0	0	0	0	0	0	0	0	0	0	0	0	0
589071	16	0	0	0	0	0	0	0	0	0	0	0	0	0	0	0	1	0	0	0	8	0	0	0	0	0	0	0	0	0	0	0	0	0	0	0	0	0	0	0	0	0	0	0	0	0	0	0	0
589277	0	0	0	0	0	0	5	0	0	0	0	0	0	0	0	0	0	0	0	0	0	0	0	0	0	0	0	0	0	0	0	0	0	0	1	2	0	0	0	0	0	0	0	0	0	0	0	0	0
592160	1	0	0	0	1	0	0	0	0	0	1	0	0	0	1	0	7	0	0	0	0	0	0	0	0	0	0	0	0	0	0	0	0	0	0	1	0	0	0	0	0	0	0	0	0	0	0	0	0
593376	0	0	0	0	0	0	0	0	0	0	0	1	0	0	0	0	0	0	0	0	0	0	0	0	0	0	0	0	0	0	0	0	0	0	0	0	0	0	0	0	0	0	0	0	0	0	0	0	0
59566	0	0	0	0	0	0	0	0	0	0	0	0	0	0	0	0	0	0	0	0	0	0	0	0	0	0	0	0	0	0	0	0	0	0	0	0	0	0	0	0	0	0	1	0	0	0	0	0	0
606965	0	0	0	0	0	0	0	0	0	0	0	0	0	0	0	0	0	3	0	0	0	0	0	0	0	0	0	0	0	0	0	0	0	0	0	0	0	0	0	0	0	0	0	0	0	0	0	0	0
609964	0	0	0	478	0	0	269	21	462	0	17	0	120	0	0	954	0	15	7	0	0	0	7	0	0	0	0	0	301	0	0	0	0	0	148	108	0	98	0	0	123	6	0	0	0	94	0	0	0
610462	0	0	0	0	0	0	0	0	0	0	0	0	0	0	0	0	0	0	0	0	0	0	0	0	0	0	0	0	0	0	0	0	0	0	0	0	0	0	0	0	0	0	0	0	0	0	0	0	0
611931	0	0	0	0	0	0	0	0	0	0	0	0	0	0	0	0	0	0	0	0	0	0	0	0	0	0	0	0	0	0	0	0	0	0	0	0	0	0	0	0	0	0	0	0	0	0	0	0	0
616310	0	0	1	0	0	1	0	0	1	0	0	1	0	0	0	2	7	1	0	1	1	0	0	0	0	0	3	0	0	1	0	0	0	0	0	0	0	0	0	0	0	0	0	0	0	0	1	0	0
626495	0	0	0	0	0	0	0	0	0	0	0	4	0	0	0	0	0	0	0	0	0	0	0	0	0	0	0	0	0	0	0	0	0	0	0	0	0	0	0	0	0	0	0	0	0	0	1	0	0
637049	0	0	0	0	0	0	0	0	0	0	0	0	0	0	0	0	0	0	0	0	0	0	0	0	0	0	0	0	0	0	0	0	0	0	0	0	0	0	0	0	0	0	0	0	0	0	0	0	0
646549	0	0	0	0	0	1	0	0	0	0	0	1	0	0	0	0	0	0	0	0	1	0	0	0	0	0	0	0	0	0	0	0	0	0	0	1	0	1	0	0	0	0	0	1	0	0	0	0	1
654307	0	2	4	1	1	2	2	0	33	3	10	0	3	9	0	11	0	1	0	0	113	2	1	0	6	2253	0	0	0	0	0	4	1	31	17	2	0	6	2	1	2	0	1	0	0	0	0	0	0
663885	0	0	0	0	0	0	0	0	0	0	0	0	57	0	0	0	0	0	0	0	32	0	0	0	0	1	0	0	0	0	53	0	0	0	0	0	0	197	0	0	0	0	0	11	0	0	0	0	0
667570	0	0	0	0	0	0	0	0	6	0	0	0	0	0	0	0	0	0	12	0	0	0	0	0	0	2	0	0	0	0	0	0	0	0	0	0	0	0	0	0	0	0	0	0	0	0	0	0	0
676611	0	0	0	0	0	0	0	0	0	0	0	3	0	0	0	0	0	0	1	0	0	0	0	0	0	0	0	0	0	0	0	0	0	0	0	0	0	0	0	0	0	0	0	0	0	0	0	0	0
681370	4	2	10	7	4	1	11	0	8	0	8	3	5	2	0	5	7	6	4	0	3	6	4	0	3	3	1	2	2	6	11	5	4	8	0	3	6	4	3	4	1	5	2	1	3	0	0	0	0
68621	0	0	0	0	0	0	0	0	0	0	0	0	0	0	0	0	0	0	0	0	0	0	0	0	0	0	0	0	0	0	0	0	0	0	0	0	0	0	0	0	0	0	0	0	0	0	1	0	0
686789	0	0	0	0	0	0	0	0	0	0	0	0	0	0	0	0	0	0	0	0	0	0	0	0	0	0	0	0	0	0	0	0	0	0	0	0	0	0	4	0	0	0	0	0	0	0	0	0	0
688133	0	0	0	0	0	0	0	0	0	0	0	3	0	0	0	0	0	0	1	0	0	0	0	0	0	0	0	0	0	0	0	0	0	0	0	0	0	0	0	0	0	0	0	0	0	0	1	0	0
69292	0	0	0	0	0	0	0	0	0	0	0	0	0	0	0	1	0	0	0	0	0	0	0	0	0	0	2	0	0	0	0	0	0	0	0	0	0	0	0	0	0	0	0	0	0	0	0	0	0
703741	0	0	0	0	0	0	0	0	0	0	0	217	0	0	0	0	0	0	2	0	0	0	0	0	0	0	0	0	0	0	0	0	0	0	0	0	0	0	0	0	0	0	0	0	8	0	0	0	0
706432	0	0	2	0	2	7	3	2	15	0	6	15	4	10	7	16	22	9	4	1	0	0	2	0	0	6	1	2	0	0	0	0	0	0	0	3	0	1	6	0	31	0	7	2	0	1	0	7	0
708680	0	0	0	0	0	0	13	0	0	0	0	0	0	0	0	0	0	0	0	0	0	0	0	0	0	0	0	0	0	0	0	0	0	0	0	0	0	0	0	0	0	0	0	7	0	0	0	0	0
711526	0	0	0	0	0	0	0	0	0	7	0	0	0	0	0	0	0	0	0	0	0	0	0	0	0	0	0	0	0	0	0	0	0	0	0	0	0	0	0	0	0	0	0	0	0	0	0	9	0
71165	0	0	0	5	0	0	0	0	0	0	0	0	3	6	0	7	0	0	0	0	0	0	0	0	0	0	0	0	0	5	3	0	0	0	0	0	4	5	1	2	1	0	4	0	0	0	0	0	0
715913	0	0	0	0	0	0	0	0	1	0	0	0	283	0	0	45	1	1143	506	0	0	321	15	0	0	0	0	0	0	0	111	1	0	0	0	0	0	0	0	0	0	1	0	0	0	0	0	0	8
716006	0	0	0	0	0	0	0	21	0	0	0	0	0	4	0	0	1	0	1	0	0	0	0	0	0	0	2	0	0	0	0	0	0	3	0	0	0	0	0	0	0	0	0	0	0	0	11	0	0
721526	0	0	0	0	0	0	0	0	0	0	0	0	0	0	0	0	0	0	0	0	0	0	0	0	0	0	0	0	0	0	0	0	0	0	0	0	0	0	0	0	0	0	0	0	0	0	0	0	0
730049	0	0	1	0	0	0	0	0	0	0	0	0	1	0	0	0	0	0	0	0	0	0	0	0	0	0	0	0	0	0	0	0	0	0	0	0	0	0	0	0	0	0	0	0	0	0	0	0	0
732609	0	0	0	0	0	0	0	0	0	0	0	0	0	0	0	0	2	0	0	0	0	0	0	0	0	0	0	0	0	0	0	0	0	0	0	0	0	0	0	0	0	0	1	0	0	0	5	0	0
734945	0	0	0	0	0	0	0	0	0	0	0	0	0	0	0	0	0	0	0	0	0	0	0	0	0	0	0	0	0	0	0	0	0	0	0	0	0	0	1	0	0	0	4	0	0	0	0	0	0
735769	0	0	0	0	0	0	0	0	0	0	0	0	0	0	0	0	0	0	0	0	0	0	0	0	0	0	5	0	0	0	0	0	0	0	0	0	0	0	0	0	0	0	0	0	0	0	0	0	0
737331	0	0	0	0	0	0	0	0	0	3	0	0	0	0	0	0	0	0	49	0	0	0	0	0	0	0	60	0	0	0	2	0	0	0	0	0	0	0	0	1	0	0	0	0	0	0	0	0	0
738230	0	0	0	0	0	0	0	0	0	0	0	3	0	0	0	1	0	0	0	0	0	0	0	0	0	0	0	0	0	0	0	0	0	0	0	0	0	0	0	0	0	0	0	1	0	0	1	0	0
741701	0	0	0	4776	0	0	1	0	0	0	0	0	0	0	1	0	0	0	1	0	1	0	2368	0	1	0	16	0	256	1	2	0	2	0	2	2	0	1	9	0	264	0	0	0	2	0	1	85	0
745556	0	0	0	0	0	0	0	0	0	0	0	0	0	0	0	0	0	0	0	0	10	0	0	1	0	0	0	0	0	0	0	0	0	0	0	0	0	0	0	0	0	0	0	0	0	0	0	0	0
746679	0	0	0	0	0	0	0	9	0	0	0	0	0	0	0	0	0	0	0	0	0	0	0	0	0	0	0	0	0	0	0	0	0	0	0	0	0	0	0	2	0	0	0	0	0	0	0	0	0
753638	1	0	0	0	0	0	0	0	0	0	0	0	0	0	0	0	0	0	0	0	0	0	0	0	0	0	0	0	0	1	0	0	0	0	0	0	0	0	0	0	0	0	0	0	0	0	0	0	0
754778	0	0	0	0	0	0	0	0	0	0	0	0	0	0	0	0	0	0	0	0	0	0	0	0	0	0	0	0	0	11	0	0	0	0	0	0	0	0	0	0	0	0	0	0	0	0	0	0	0
755148	0	0	0	0	0	0	0	0	19	0	0	0	0	0	0	0	11	0	0	0	0	0	0	0	0	0	0	0	0	0	0	0	0	0	7	1	0	2	1	0	1	0	0	0	0	0	0	0	0
760967	727	1037	13	31195	113	859	8218	229	1923	7	13	7	2686	5880	116	6657	3	11003	2242	2	34	49	3	2	85	7	0	515	12557	10276	19505	12152	4415	1189	5	5132	5	26957	4902	761	16328	7	18379	1586	133	1	1	128	257
766768	0	0	0	0	0	0	0	0	0	0	0	0	1	0	0	0	0	0	1	0	0	0	0	0	0	0	0	0	0	0	0	0	0	0	0	0	0	0	0	0	0	0	0	0	0	0	0	0	0
777498	0	0	0	0	0	0	0	0	0	0	0	0	0	0	1	0	0	0	0	8	0	0	0	0	0	0	0	0	0	0	0	0	0	0	0	0	0	0	0	0	0	0	0	0	0	0	0	0	0
778478	0	0	0	0	0	0	0	0	0	0	0	0	0	0	0	2	0	0	0	0	0	0	0	0	0	0	0	0	0	0	0	0	0	0	0	0	0	0	0	0	0	0	0	0	0	0	0	0	0
779725	0	0	0	0	0	0	0	0	1	0	0	0	0	0	0	0	2	0	0	0	0	0	0	0	0	0	0	0	0	0	0	1	0	0	0	0	0	0	0	0	0	0	2	0	0	0	7	0	2
782953	0	0	0	0	0	0	0	0	7	0	0	0	0	0	0	0	0	0	11	1	0	0	0	0	0	5	0	0	0	0	0	0	0	1	0	0	0	0	0	0	0	0	0	0	0	0	0	0	0
783638	0	0	0	0	0	0	0	0	0	0	0	0	1	0	0	0	0	0	0	0	0	0	0	0	0	0	0	0	0	0	0	0	0	0	0	0	0	0	0	0	0	0	0	0	0	0	0	0	0
783719	0	0	0	0	0	0	0	0	0	0	0	0	0	1	0	0	0	0	0	0	0	0	0	0	0	0	0	0	0	0	0	0	0	0	0	0	0	0	0	0	0	0	1	4	0	2	1	0	0
785526	0	0	6	0	0	0	0	0	0	0	0	0	0	0	0	21	0	2	0	0	0	0	0	0	7	0	0	9	0	4	0	2	0	0	0	0	0	0	0	0	0	0	2	0	0	0	14	4	0
787709	0	0	0	7	0	0	0	0	2	0	0	1	0	1	0	1	0	1	9	0	0	0	0	0	0	0	0	0	0	0	0	3	0	3	11	0	0	0	93	0	188	0	8	0	0	0	0	3	1
788268	0	0	0	0	0	0	0	0	0	0	0	0	0	0	0	0	0	0	0	0	0	0	0	0	0	0	0	0	0	0	0	0	0	0	0	0	0	0	0	0	0	0	0	0	0	5	0	0	0
790312	0	0	0	0	0	0	0	0	12	0	0	0	0	0	0	0	0	7	0	12	2	0	0	0	0	0	4	0	0	0	0	0	0	0	0	0	0	0	0	0	0	0	0	0	0	5	0	0	0
790545	0	0	0	0	0	0	0	0	0	0	0	2	0	0	0	0	0	0	0	0	0	0	0	0	0	0	0	0	0	0	0	0	0	1	0	0	0	0	0	0	0	0	1	0	0	1	0	0	0
797229	0	0	0	0	0	0	0	0	14	0	0	0	0	0	0	0	0	0	14	0	0	0	0	0	0	3	0	0	0	0	0	0	0	0	0	0	0	0	0	0	0	0	0	0	0	161	0	0	0
799884	0	0	0	0	0	0	0	0	0	0	0	0	0	0	0	0	0	0	0	0	0	0	0	0	0	0	0	0	0	0	0	0	0	0	3	0	0	0	0	0	0	0	0	0	0	0	0	0	0
804621	123	495	2839	14	29	44	740	4	642	0	572	1	236	25	0	825	1	1344	3266	0	0	0	320	0	280	0	11	5	107	0	502	57	356	119	62	2192	0	0	48	28	163	715	81	132	7	0	0	2	51
807693	0	0	0	0	1	0	0	2	2	0	0	3	2	8	0	1	1	12	0	0	0	0	0	0	0	0	0	2	1	0	0	0	0	0	0	0	0	1	0	0	0	0	1	3	0	0	1	0	0
810399	0	0	0	0	0	0	0	0	0	0	0	0	0	0	2	0	0	0	0	0	0	0	0	0	0	0	0	0	0	0	0	0	0	0	0	0	0	0	0	0	0	0	0	0	0	0	0	0	0
811253	0	0	0	0	0	1	0	0	0	0	0	4	0	1	0	3	0	0	0	0	0	0	0	0	1	0	0	0	1	0	0	0	0	0	1	0	0	5	2	0	0	0	0	0	1	0	0	0	1
813217	0	1	0	0	0	2	0	0	0	0	0	1	1	0	0	3	1	0	0	1	0	0	0	0	0	0	1	1	0	0	0	1	0	0	1	1	0	0	1	0	0	0	0	0	0	0	0	0	1
813418	0	0	0	0	0	0	0	10	0	0	0	0	0	0	0	4	0	0	0	0	0	0	0	0	0	0	0	0	0	0	0	0	0	0	0	0	0	2	0	0	0	0	4	0	0	0	2	2	0
813944	0	0	0	0	0	0	0	0	0	0	0	0	0	0	0	0	1	0	0	0	0	0	0	0	0	0	0	0	0	0	0	0	0	0	0	0	0	0	0	0	0	0	0	0	0	0	0	0	0
814501	1188	828	16019	1089	652	1	880	0	2713	170	1	0	821	2039	19	3494	1	43	0	0	5	0	541	0	4076	0	0	190	0	0	2	1468	3937	674	1700	2	2	1	16	304	8	843	1	264	10	0	0	14	15
815480	1	0	1	4	2	0	0	2	0	0	0	0	2	17	5	1	69	16	0	3	2	5	0	0	0	3	5	4	7	13	0	0	0	0	2	0	2	0	0	0	3	0	1	48	0	0	31	11	0
816626	0	0	0	1	0	0	0	0	0	0	0	0	3	2	0	3	0	0	0	0	0	0	0	0	0	0	0	0	0	3	0	0	0	0	1	0	0	0	0	0	0	0	3	0	0	0	0	0	0
817734	0	0	0	0	0	0	0	0	0	0	0	0	0	0	0	0	0	0	0	0	0	0	0	0	1	0	0	0	0	0	0	0	0	0	0	0	0	0	0	0	0	0	0	0	0	0	0	0	0
817783	0	0	0	0	0	0	0	0	0	0	0	0	0	0	0	0	0	0	0	0	9	0	0	0	0	0	0	0	3	0	0	0	0	0	0	0	0	0	0	0	1	0	0	0	0	0	10	0	0
818602	0	2	0	0	0	0	4	0	5	0	0	0	2	0	0	0	0	0	2	1	0	0	0	0	0	6	0	0	0	1	0	0	0	2	0	30	0	0	0	0	0	0	0	0	0	0	8	1	0
821080	1	0	0	0	0	1	0	0	0	0	0	3	1	0	2	0	0	0	0	0	0	0	0	0	0	0	1	0	0	0	0	0	0	0	0	0	0	0	0	0	0	0	0	0	0	0	0	2	1
822337	0	0	0	0	0	0	0	0	0	0	0	1	0	0	0	0	0	0	0	0	0	0	0	0	0	0	0	0	0	0	0	0	0	0	0	0	0	0	0	0	0	0	0	0	0	0	0	0	0
822770	0	0	0	0	0	0	0	0	0	0	0	0	0	0	3	0	0	0	0	0	0	0	0	0	0	0	0	0	0	0	0	0	0	0	0	0	0	0	0	0	0	0	0	0	0	0	0	0	0
823634	0	0	0	0	0	0	0	0	0	0	0	0	0	0	0	0	0	0	0	0	0	0	0	0	0	0	0	0	0	0	0	0	0	0	0	0	0	0	0	0	0	0	0	0	0	0	0	0	0
824606	0	0	0	0	0	0	0	0	0	0	0	0	0	0	0	0	0	0	0	0	0	0	0	0	0	0	0	0	0	0	0	0	0	0	0	0	0	0	0	0	0	0	0	0	0	0	2	0	0
829851	0	1	0	0	0	0	0	0	0	0	0	0	0	0	0	0	0	0	0	0	0	0	0	0	0	0	0	0	0	0	0	0	0	0	0	0	0	0	0	0	0	0	0	0	0	0	0	0	0
833174	0	0	0	0	0	0	0	0	0	0	0	0	0	0	0	0	0	0	0	0	0	0	0	0	0	0	0	0	0	0	0	0	0	0	0	0	0	0	0	0	0	0	0	0	0	0	2	0	0
838837	0	0	0	0	0	0	0	0	0	0	0	0	0	0	0	0	0	0	0	0	0	0	0	0	0	0	0	0	0	0	0	0	0	0	0	0	0	0	0	0	0	0	0	0	0	0	0	0	0
841344	0	0	0	32	1	1	864	0	303	0	0	0	194	0	0	0	1	14	0	0	0	0	0	0	1758	0	0	0	0	0	0	144	137	0	574	0	1	0	363	0	1227	1	1022	407	0	0	0	0	2
843459	0	0	0	0	0	0	0	2	0	0	0	0	0	0	0	0	0	0	0	0	0	0	0	0	0	0	0	0	0	0	0	0	0	0	0	0	0	0	0	0	0	0	0	0	0	0	0	0	0
846283	0	0	1	0	0	0	1	0	0	0	0	0	0	0	0	0	0	0	0	0	0	0	0	0	0	0	0	0	0	0	0	0	0	0	0	0	0	0	1	0	0	0	0	0	0	0	0	0	0
846710	0	0	0	0	0	0	3	0	0	9	0	0	0	0	30	0	0	0	11	26	0	0	0	0	1	0	19	0	3	0	0	0	2	0	0	0	0	0	0	0	0	0	6	0	0	0	0	10	0
851634	1702	156	2455	5820	2	1	4474	0	2087	0	172	0	65	3356	18	160	0	18	12	4	14	0	16	0	0	0	2	37	779	0	1353	409	658	2429	52	1972	11	0	961	26	2811	3495	9102	3	9	0	0	7	3
851668	7	2	0	0	5	0	0	0	0	0	0	0	748	1	105	0	0	104	0	7	1	1	740	0	0	0	8	1	0	0	0	7	0	2434	0	1304	396	0	10	0	1	0	0	37	632	0	17	0	314
851682	105	6	36	11	23	0	155	0	0	0	152	1	669	0	0	2	11	2173	0	0	1	0	6	0	954	0	0	3	9	0	162	15	12	42	241	50	1	1061	425	11	1550	11	874	9	1	0	0	0	2
851704	3446	2	421	8261	168	1392	1813	0	4	158	1878	0	4580	2029	0	3	1	12	0	0	5	4440	369	0	3601	3	0	230	0	5137	14	1669	1316	2	0	0	172	2976	139	378	1752	95	6197	114	1574	2173	0	46	0
851726	0	0	1	0	0	0	0	0	0	0	0	0	83	0	0	0	0	820	0	0	0	535	81	0	0	0	0	0	0	0	58	0	0	0	0	0	0	68	0	0	0	0	0	0	0	0	0	0	156
851935	0	0	0	0	394	0	0	0	0	0	0	0	0	0	0	0	0	0	0	0	0	0	0	0	0	0	0	0	0	0	0	0	0	0	0	0	0	0	0	0	0	0	0	0	0	0	0	0	0
854272	0	0	0	0	0	0	0	0	0	0	0	0	0	0	0	0	0	0	0	0	0	0	0	0	0	0	0	0	0	0	0	9	0	0	0	0	0	0	0	0	0	0	0	0	0	0	0	0	0
85594	3	0	0	0	0	0	0	0	0	0	0	0	0	0	0	0	0	0	0	0	0	0	0	0	0	0	0	0	0	0	0	0	0	0	0	0	0	0	21	0	0	0	0	0	0	0	0	0	0
858026	0	0	0	0	0	0	0	0	0	0	0	0	0	0	0	0	0	0	0	1	0	0	0	0	0	0	0	0	0	0	0	0	0	0	0	0	0	0	0	0	0	0	0	0	0	0	0	0	0
858535	0	0	0	0	0	0	2	0	0	0	0	0	0	0	0	0	0	0	0	0	0	0	0	0	0	0	0	0	0	0	0	0	0	0	0	0	0	0	0	0	0	0	0	0	0	0	0	0	0
858896	0	0	0	0	0	0	0	0	0	0	0	0	0	0	0	0	0	0	0	0	0	0	0	0	0	0	0	0	0	0	0	0	0	0	0	0	0	0	0	0	0	0	0	0	1	0	0	0	0
860226	0	0	0	0	0	0	0	0	0	0	0	0	0	0	0	0	0	0	0	0	21	1	0	4	0	0	0	0	0	0	0	0	0	0	0	0	0	0	0	0	0	0	0	0	0	0	0	0	0
861807	0	0	0	0	0	0	0	0	0	0	0	0	0	0	0	0	0	0	0	0	0	0	0	0	0	0	0	0	0	0	0	1	0	0	0	0	0	0	0	0	0	0	0	0	0	0	0	0	0
862115	0	0	0	0	0	0	0	0	0	0	0	0	0	0	0	0	0	0	0	0	0	0	0	0	0	0	0	0	0	0	0	19	3	0	0	0	0	0	0	0	0	0	0	0	0	0	0	0	0
869796	0	0	103	226	0	0	990	4	263	0	802	0	133	1	0	0	0	18	0	0	0	0	0	0	1	0	0	0	405	0	0	44	18	61	468	1179	0	1	99	0	709	10	427	0	0	0	0	2	0
873972	0	0	0	0	0	0	0	0	0	0	0	0	0	0	0	0	0	0	0	0	0	0	0	0	0	1	0	0	0	0	0	0	0	0	0	0	0	0	0	0	0	0	0	0	0	0	0	0	0
882018	0	0	0	0	0	0	0	0	0	0	0	0	0	0	0	0	0	0	0	5	0	0	0	0	0	0	0	0	0	0	0	0	0	0	0	0	0	0	0	0	0	0	0	0	0	0	0	0	0
889025	0	0	0	0	0	0	0	0	0	4	0	0	0	0	0	0	0	0	0	0	0	0	0	0	0	0	0	0	0	0	0	0	0	0	0	0	0	0	0	0	1	0	0	0	0	0	2	0	0
891031	0	0	0	0	0	0	0	0	0	0	0	0	0	0	0	0	0	0	0	0	0	0	0	0	0	0	0	0	0	0	0	0	0	0	0	0	0	0	0	0	0	0	0	0	0	0	10	0	0
891054	0	0	0	0	0	0	0	0	0	0	0	0	0	0	0	0	0	0	0	0	0	0	0	0	5	0	0	0	2	0	0	0	0	0	0	0	0	0	0	0	0	0	0	0	0	0	0	0	0
893041	0	0	0	34	5	56	86	0	0	0	2	0	0	0	0	25	0	11	0	0	0	0	0	0	0	0	0	0	0	0	0	59	3	9	0	60	0	18	0	0	0	0	0	0	0	0	0	0	0
900973	0	0	0	0	0	0	0	0	0	0	0	0	0	0	0	0	0	0	0	0	0	0	0	0	0	0	0	0	0	0	0	0	0	0	0	0	0	0	0	0	0	0	0	0	5	0	0	0	0
903184	0	0	1	1	2	15	0	20	2	0	1	0	790	0	80	0	0	51	4268	0	1	13	1	0	0	0	0	52	0	0	6707	1	0	0	0	0	1	10	91	167	0	0	1	0	8	1	0	0	234
905769	0	0	0	0	30	0	0	0	0	0	0	1	0	0	0	0	0	0	0	0	0	0	0	0	0	0	0	0	0	0	0	0	0	0	0	0	0	0	0	0	0	0	0	0	0	0	0	0	0
907241	0	0	0	0	0	0	0	0	3	0	0	0	0	0	0	0	7	0	0	0	0	0	0	2	0	0	0	0	0	0	0	0	0	0	0	0	0	0	0	0	0	0	0	0	0	0	3	0	0
910853	0	0	0	0	0	0	0	0	0	0	0	0	0	0	0	0	0	0	0	0	0	0	0	0	0	0	0	0	0	0	0	0	0	0	0	0	0	0	0	0	0	0	0	0	0	0	7	0	2
913849	0	0	0	0	0	0	0	0	0	0	0	0	0	0	0	0	0	0	0	1	0	0	0	0	0	0	0	0	0	0	0	0	0	0	0	0	0	0	0	0	0	0	0	0	0	0	0	0	0
922761	12	16	2	2	3	31	11	21	9	0	19	107	29	35	67	15	38	0	25	15	8	10	0	29	9	7	10	12	6	8	4	9	0	17	6	1	0	12	9	0	1	0	12	15	0	1	44	32	33
928776	0	0	0	0	0	0	0	0	0	0	0	0	0	0	0	0	0	0	0	0	1	0	0	0	0	0	0	0	0	0	0	0	0	0	0	0	0	0	0	0	0	0	0	0	0	0	0	0	0
929230	0	0	0	0	0	0	0	0	0	0	0	0	0	0	0	0	0	0	0	0	0	0	0	7	0	0	0	0	0	0	0	0	0	0	0	0	0	0	0	0	0	0	0	0	0	0	0	0	0
930873	0	0	0	0	0	0	0	0	0	0	0	0	0	0	0	1	0	0	0	0	0	0	0	0	0	0	0	0	0	0	0	0	0	0	0	0	0	0	0	0	0	0	0	0	0	1	0	0	0
931121	0	0	0	0	0	0	0	0	0	0	0	0	0	0	0	0	0	0	0	0	0	0	0	0	0	0	0	3	0	0	0	0	0	0	0	0	0	0	0	8	0	0	0	0	1	0	0	0	0
933546	0	0	0	0	0	0	0	0	0	0	0	0	0	0	0	0	0	0	0	13	0	0	0	0	0	4	0	0	0	0	0	0	0	0	0	0	0	0	0	0	0	0	0	0	0	0	0	0	0
934488	0	0	0	0	0	0	0	0	0	0	0	0	0	0	0	0	0	0	0	0	0	0	0	0	0	0	0	0	0	0	0	0	0	0	0	0	0	0	0	0	0	0	0	0	0	0	0	0	0
935742	0	0	0	0	0	0	0	0	0	0	0	0	0	0	13	0	0	0	0	0	0	0	0	0	0	0	0	0	0	0	0	0	0	0	0	0	1	0	0	0	0	0	0	0	0	5	0	0	0
938948	8689	11903	10018	5769	2070	6271	1513	139	20944	0	11707	3	8588	4	55	7	377	23	3	0	10	5	276	0	35	3	12	5527	42030	18202	38197	5114	17462	18306	18624	4244	12371	4835	79	10842	5	66	5	669	996	30	196	100	63
941487	0	0	0	0	0	0	0	0	0	0	0	0	0	0	0	0	0	0	0	0	0	0	0	0	0	0	0	0	2	0	0	0	0	0	0	0	0	0	0	0	0	0	0	0	0	0	0	0	0
947112	0	0	0	0	0	0	0	0	0	0	0	0	0	0	0	0	0	2	0	0	0	0	0	0	0	0	0	0	0	0	0	0	0	0	0	0	0	0	0	0	0	0	0	0	0	0	0	0	0
949327	0	0	0	0	0	0	0	0	0	0	0	0	0	0	0	0	0	0	0	0	0	0	0	0	0	0	10	0	0	0	0	0	0	0	0	0	0	0	0	0	0	0	0	0	0	0	0	0	0
949789	0	0	0	0	0	0	0	0	0	0	0	2	0	0	0	0	0	0	0	0	0	0	0	0	0	0	0	0	0	0	0	0	0	0	0	0	0	0	0	0	0	0	2	1	0	0	0	0	0
954381	0	0	0	0	0	0	0	0	4	0	13	0	2	37	0	3	0	6	0	13	5	1	0	3	0	6	3	0	5	7	0	0	0	0	0	0	0	0	0	0	0	0	3	2	4	0	14	0	14
955102	6	2	0	302	0	0	7	0	165	0	15	1	7	169	0	144	0	27	528	0	1	0	1	0	0	0	0	5	0	0	20	4	3	188	1005	2	0	0	2366	0	10576	8	247	10	0	0	0	0	18
960682	0	0	0	0	0	0	0	0	0	0	0	0	0	0	0	0	0	0	0	0	0	0	0	0	0	0	0	0	0	0	0	0	0	0	0	0	0	0	0	0	3	0	0	0	0	0	0	0	0
961783	2	23	9	0	0	15	122	0	76	1	0	0	44	0	115	0	0	1	36	57	9	1	6	9	6	166	2	3	7	9	0	0	61	93	0	933	0	0	0	0	0	0	4	0	0	0	309	6	0
963779	0	0	0	0	0	0	0	0	0	0	0	0	0	0	0	1	0	0	0	0	0	0	0	0	0	0	0	0	0	0	0	0	0	0	0	0	0	0	0	0	0	0	0	0	0	0	0	0	0
96451	0	0	0	0	0	0	0	0	0	0	1	0	0	0	0	0	0	0	0	0	0	0	0	0	0	0	0	0	0	0	0	0	0	0	0	0	0	0	0	0	0	0	0	0	0	0	0	0	0
967275	0	0	0	0	0	0	0	11	1	0	0	1	0	6	0	0	0	0	0	1	0	0	0	0	14	0	0	0	0	0	0	0	0	0	6	0	0	1	0	0	0	0	0	0	0	0	2	0	0
967427	0	0	0	0	0	0	0	0	0	0	0	0	0	0	1	0	0	0	0	0	0	0	0	0	0	0	0	0	0	0	0	0	0	0	0	0	0	0	0	0	0	0	0	0	0	0	0	0	0
968363	0	17	6	0	1	0	19	0	14	0	1	0	48	1	0	4	0	137	0	0	0	23	0	0	11	0	0	0	1	2	4	0	0	0	2	0	0	57	8	1	36	0	60	0	0	2	0	0	0
968675	0	0	0	0	1	0	0	0	0	2	0	3	0	0	0	0	0	0	1	0	1	0	0	0	0	0	0	0	0	0	0	0	0	0	0	0	0	0	0	0	0	0	4	0	0	0	0	4	0
968954	0	2	0	0	0	0	0	1	0	0	0	0	0	0	0	0	0	0	0	0	0	0	0	0	0	0	0	0	0	0	0	0	0	0	0	0	0	0	0	0	0	0	0	0	0	0	0	0	0
970138	0	0	0	0	0	0	0	0	0	0	0	2	0	0	0	0	0	0	0	0	0	0	0	0	0	0	0	0	0	0	0	0	0	0	0	0	0	0	0	0	0	0	0	0	0	0	0	0	0
979707	0	0	0	0	0	0	0	0	0	4	0	0	0	0	1	0	0	0	0	0	0	0	0	0	0	5	0	0	20	35	0	0	0	0	0	0	0	0	132	0	329	195	0	93	0	3	0	0	0
984831	0	0	0	0	0	0	0	0	0	0	0	0	0	0	13	0	0	0	0	26	3	0	0	9	0	0	0	2	0	4	0	4	0	0	4	0	0	0	1	0	0	2	0	0	0	13	3	0	0
986513	0	0	0	0	0	0	0	0	0	0	0	0	90	0	0	0	0	0	2932	0	0	0	74	0	0	1	0	10	0	0	14	0	0	0	0	0	0	0	0	0	0	0	0	191	0	0	0	0	81
988314	2	4	0	0	2	12	0	5	1	11	3	75	13	71	37	20	36	10	14	60	15	6	8	5	14	13	27	15	9	11	0	8	0	3	50	5	6	14	16	0	12	4	21	38	5	17	21	24	39
990864	0	0	0	0	0	0	0	0	0	0	0	0	0	0	0	0	0	0	0	0	0	0	0	0	0	0	0	0	0	0	0	0	0	0	0	0	0	0	0	0	0	0	0	0	0	0	0	0	0
992510	0	0	0	0	0	0	0	0	0	0	0	0	0	0	0	0	0	0	0	0	0	0	0	0	0	0	0	0	0	0	0	0	0	0	0	0	0	0	0	0	0	0	0	0	0	0	0	0	0
995960	0	0	0	0	0	0	0	0	0	0	0	0	0	0	0	0	0	0	0	0	0	0	0	0	0	0	0	0	0	0	0	0	0	0	0	0	0	0	0	0	0	0	0	0	0	0	0	0	0
[truncated: 180 more columns]

## Sheet: cc_table_mc1000_no_singleton
OTU ID	83	84	85	86	87	88	89	90	91	92	93	94	95	96	97	98	99	100	101	102	103	104	105	106	108	109	110	111	112	113	114	115	116	117	118	119	120	121	122	123	124	125	126	128	130	132	133	134	135
938948	3	5769	5114	17462	42030	10842	18624	1513	12371	4	10	7	11707	36	3	18306	5	8588	20944	3	66	23	377	5	8689	196	7	2070	18202	11903	4244	10018	4835	63	5527	669	6271	5	38197	276	55	139	79	30	996	100	12	0	0
760967	7	31195	12152	4415	12557	761	5	8218	5	5880	34	3	13	11	2242	1189	18379	2686	1923	7	7	11003	3	16328	727	1	6657	113	10276	1037	5132	13	26957	257	515	1586	859	49	19505	3	116	229	4902	1	133	128	0	2	7
1077373	1	26911	930	633	1417	1	10825	1403	4	1	2	4	5	5	1	10365	2	1	3253	0	63	1376	1	2080	1257	1	6	20	16256	5	14797	6	141	179	1	132	428	3	51	223	55	5	485	2	10	16	0	0	4
1098434	73552	224	117	75	52	3	1080	14	8	191	9518	1317	354	15	3	1523	723	39	763	0	0	6	2	148	115	0	233	6	59	59	376	70	144	0	1	10	61	2	3	0	22	0	91	136	0	18	1	0	242
29566	6	7	120	45	7	73	0	11	9	1	4	17	11	1772	46898	5	3	1354	13	2	17	4367	0	5	5	0	4151	3	3	3	4	11	2	497	132	28	3	28396	279	1162	0	0	47	1	11	1	0	1	3
1099914	11	37	27	3	268	1	361	57	2	367	29093	23518	1398	9	3	166	1050	249	304	0	5	2806	2517	1237	2	189	1789	75	279	1229	253	6	170	10	1	221	191	7	6	0	70	14	356	658	5632	11	48	27	29
1111294	2937	0	40	11	0	2	61	5	1	2	5	41801	4	15	8233	202	48	0	4265	0	10	28	2	0	1	0	11	3	20	0	1	1	0	0	0	198	3	11	2	2	6	2	0	102	0	0	2	29	0
1086889	0	605	255	252	2679	2	5957	1729	2	4	27044	0	987	3	3	3142	1	1163	5	1	723	5	3182	1	1	273	6	15	0	1	1101	4292	3	14	2	21	0	0	4	1	17	0	101	1168	1	0	3	3	21
851704	3	8261	1669	1316	0	378	0	1813	172	2029	5	3	1878	56	0	2	6197	4580	4	0	95	12	1	1752	3446	0	3	168	5137	2	0	421	2976	0	230	114	1392	4440	14	369	0	0	139	2173	1574	46	0	0	158
397273	1345	4	2	0	12917	0	1	1	45	0	0	2	14655	1	0	1	0	0	53	1	1	125	214	1	60	0	0	3	2	215	1	968	9296	0	0	113	1	1127	11918	0	41	0	134	8	7	0	0	0	7
495084	5	4	18	8	4	18	1159	31	5	12	4	45	1	11	2	7	10	8	10	4	31	1482	5	23	35	203	48	7	23	18809	1062	9	3	1	2	0	2	26442	301	3	27	3	33	8	4	4	7	0	0
851634	0	5820	409	658	779	26	52	4474	11	3356	14	1	172	2	12	2429	9102	65	2087	0	3495	18	0	2811	1702	0	160	2	0	156	1972	2455	0	3	37	3	1	0	1353	16	18	0	961	0	9	7	2	4	0
814501	0	1089	1468	3937	0	304	1700	880	2	2039	5	2	1	3	0	674	1	821	2713	0	843	43	1	8	1188	0	3494	652	0	828	2	16019	1	15	190	264	1	0	2	541	19	0	16	0	10	14	0	0	170
548556	0	2	0	0	1	2	0	1	0	0	0	110	1	1552	216	0	0	722	0	1	16	0	1	0	0	0	0	0	0	0	0	1	0	0	0	0	84	31	27637	0	52	114	0	62	72	0	0	0	19
1105876	0	0	847	760	0	5	901	31	17	1127	3	64	2	1124	1198	2	818	512	0	0	77	2418	0	1116	493	55	4932	826	2	208	154	331	126	55	1445	1374	344	1478	1569	84	3	0	143	1	7	2	12	2	2
435264	0	1	0	1	0	1	0	44	2	0	0	0	0	1	1	0	0	639	1	1	1	0	0	1	0	0	431	0	0	0	2	22233	0	0	1	0	0	0	384	22	0	0	0	0	0	0	0	0	0
527630	1	1	998	0	1	729	0	3871	45	765	14	22	1759	3145	0	3	0	1325	1	0	288	8	4	2	2	1	1	1349	1674	0	0	257	662	0	305	0	925	9	1491	135	0	1	13	1	1048	40	0	3	26
134265	653	5	1	2	8824	1	1	7	20	0	0	2	10112	1	1	1	2	1	15	0	0	34	90	2	9	0	1	1	1	70	3	266	1602	0	0	14	0	297	2018	0	10	0	21	30	1	0	0	0	14
532521	2	948	559	539	0	655	1	1577	2	641	16	3	29	38	0	2110	1	705	0	0	124	2681	4574	1151	1536	32	2	752	33	26	0	12	8	1	318	208	14	2	2665	257	29	0	557	0	31	26	0	0	2
403822	0	37	0	1	3	0	15	2	1	1	56	143	0	21114	0	12	1	51	5	0	0	1	0	0	1	0	0	0	29	2	32	1	0	0	0	0	2	0	663	0	0	0	17	0	0	1	7	0	86
583746	0	9	12	1	51	1	1	4	1	0	2	0	2	3	28	12	4	123	2	0	2	30	0	18217	22	0	96	3	17	0	6	27	0	24	7	60	4	17	0	11	14	0	3422	0	9	0	0	0	0
503236	1	345	695	192	255	21	247	24	1	999	5	5185	58	0	0	111	569	1	271	0	17	18	207	1113	266	1	2992	72	1270	182	12	73	418	0	9	17	430	298	3	4	8	0	202	683	3	59	3	0	17
1076969	10	0	0	0	1	0	1	1	1	1	0	9846	1	1	0	0	0	16	1	0	2	10	9259	1	3	0	0	0	1	10	0	0	0	0	15	13	0	1	0	26	2	0	0	2	364	0	0	0	0
495396	2	396	77	43	576	0	69	1	0	0	8	1097	4	1528	1	74	5690	44	671	0	1	3	543	571	321	0	288	117	1877	2	12	318	988	0	0	54	201	0	32	0	0	0	57	896	0	4	0	0	23
804621	0	14	57	356	107	28	62	740	0	25	0	0	572	0	3266	119	81	236	642	1	715	1344	1	163	123	0	825	29	0	495	2192	2839	0	51	5	132	44	0	502	320	0	4	48	0	7	2	11	0	0
955102	0	302	4	3	0	0	1005	7	0	169	1	0	15	2	528	188	247	7	165	1	8	27	0	10576	6	0	144	0	0	2	2	0	0	18	5	10	0	0	20	1	0	0	2366	0	0	0	0	0	0
4294834	0	33	62	1244	213	2	0	1	1	0	0	0	10	278	0	15	5096	5	0	1	8	0	0	2640	0	0	83	0	2	0	1297	0	0	87	8	8	59	2653	0	39	0	45	289	0	1	0	1	0	8
505587	1	4	4	0	3	1	0	0	0	0	10224	0	1	0	0	0	0	0	43	0	0	5	51	0	4	0	122	1	0	265	4	7	0	0	0	0	0	8	1	0	167	0	6	0	29	27	0	13	1
903184	0	1	1	0	0	167	0	0	1	0	1	0	1	0	4268	0	1	790	2	0	0	51	0	0	0	0	0	2	0	0	0	1	10	234	52	0	15	13	6707	1	80	20	91	1	8	0	0	0	0
469663	0	0	0	0	1	2	0	1	10	0	1	77	0	5685	388	1	538	0	0	0	0	3142	0	52	12	0	6	0	0	0	0	0	13	24	21	0	0	128	112	92	0	0	0	0	4	0	0	1498	52
467605	0	0	0	0	1	1	0	0	0	0	5	0	0	0	6	1	0	0	4	0	0	3	8	1	1	1	2	0	4	0	1	0	0	0	0	0	0	0	0	0	0	0	0	45	0	2	10276	5	2
851682	0	11	15	12	9	11	241	155	1	0	1	0	152	0	0	42	874	669	0	1	11	2173	11	1550	105	0	2	23	0	6	50	36	1061	2	3	9	0	0	162	6	0	0	425	0	1	0	0	0	0
130864	0	0	0	0	1	1	0	0	0	357	3	0	0	0	1733	0	0	0	0	195	0	1346	0	0	34	234	288	0	0	0	166	1	210	30	5	0	0	0	27	6	2871	0	0	0	480	0	0	0	0
741701	0	4776	0	2	256	0	2	1	0	0	1	1	0	1	1	0	0	0	0	0	0	0	0	264	0	1	0	0	1	0	2	0	1	0	0	0	0	0	2	2368	1	0	9	0	2	85	16	0	0
841344	0	32	144	137	0	0	574	864	1	0	0	0	0	0	0	0	1022	194	303	0	1	14	1	1227	0	0	0	1	0	0	0	0	0	2	0	407	1	0	0	0	0	0	363	0	0	0	0	0	0
137183	0	0	23	0	0	0	0	0	28	27	2	29	0	430	762	0	148	234	0	1680	0	1229	575	4	141	0	207	0	0	0	0	7	18	515	18	1	0	312	228	214	0	0	0	0	32	5	0	105	0
851668	0	0	7	0	0	0	0	0	396	1	1	0	0	0	0	2434	0	748	0	0	0	104	0	1	7	17	0	5	0	2	1304	0	0	314	1	37	0	1	0	740	105	0	10	0	632	0	8	7	0
869796	0	226	44	18	405	0	468	990	0	1	0	0	802	0	0	61	427	133	263	0	10	18	0	709	0	0	0	0	0	0	1179	103	1	0	0	0	0	0	0	0	0	4	99	0	0	2	0	0	0
133372	0	0	0	0	1	0	0	0	0	0	10	35	0	3865	0	0	0	1	0	0	389	350	0	0	0	0	0	0	0	0	0	0	0	41	0	0	22	0	762	46	0	0	0	0	0	0	4	0	24
266777	0	5	64	18	291	1	663	186	0	0	0	0	16	1	0	1082	268	23	0	0	6	158	202	451	1	0	168	0	0	0	24	0	5	0	0	18	1	0	0	1	1	0	29	0	0	0	0	0	20
15806	0	0	8	0	0	0	0	3	0	318	0	5	0	104	470	0	183	0	0	947	0	87	367	0	17	0	287	0	0	0	0	0	45	0	0	0	0	763	355	0	0	0	0	0	326	0	0	0	0
1107335	76	2	42	3	56	1	97	5	4	256	88	107	42	19	100	10	40	68	105	534	12	118	146	67	60	297	146	9	58	18	15	4	105	143	45	155	42	16	2	10	173	65	118	99	12	85	52	106	27
986513	1	0	0	0	0	0	0	0	0	0	0	5	0	239	2932	0	0	90	0	0	0	0	0	0	0	0	0	0	0	0	0	0	0	81	10	191	0	0	14	74	0	0	0	0	0	0	0	0	0
505541	1	0	8	1	0	1	409	0	0	0	0	0	0	0	0	173	22	32	1447	0	1	0	718	268	0	0	0	0	0	0	84	0	92	0	0	74	0	0	0	0	20	0	45	29	0	0	0	0	0
609964	0	478	0	0	301	0	148	269	0	0	0	3	17	0	7	0	0	120	462	0	6	15	0	123	0	0	954	0	0	0	108	0	98	0	0	0	0	0	0	7	0	21	0	94	0	0	0	0	0
574249	0	0	3	0	0	0	0	0	0	0	0	0	44	1	1675	0	0	0	0	0	0	28	0	71	0	0	755	0	0	0	24	302	0	0	0	0	0	0	37	0	0	0	0	2	0	0	0	0	0
654307	2253	1	4	1	0	1	17	2	0	9	113	36	10	2	0	31	1	3	33	0	0	1	0	2	0	0	11	1	0	2	2	4	6	0	0	0	2	2	0	1	0	0	2	0	0	0	0	0	3
715913	0	0	1	0	0	0	0	0	0	0	0	1	0	21	506	0	0	283	1	0	1	1143	1	0	0	0	45	0	0	0	0	0	0	8	0	0	0	321	111	15	0	0	0	0	0	0	0	0	0
15076	0	0	1	0	0	3	0	0	0	0	0	0	0	0	1492	0	0	157	0	0	0	39	1	82	0	0	0	0	0	0	0	183	0	1	151	0	0	8	7	0	36	0	59	0	0	0	0	0	0
961783	166	0	0	61	7	0	0	122	0	0	9	0	0	0	36	93	4	44	76	0	0	1	0	0	2	309	0	0	9	23	933	9	0	0	3	0	15	1	0	6	115	0	0	0	0	6	2	57	1
1124877	0	0	52	14	0	0	0	0	0	52	0	0	0	0	3	167	0	16	28	0	4	0	1	129	88	0	14	68	0	14	0	3	0	0	0	53	172	0	44	0	0	0	1	0	0	0	0	0	0
851726	0	0	0	0	0	0	0	0	0	0	0	0	0	0	0	0	0	83	0	0	0	820	0	0	0	0	0	0	0	0	0	1	68	156	0	0	0	535	58	81	0	0	0	0	0	0	0	0	0
4303213	0	358	61	74	0	1	0	84	7	16	0	0	93	0	0	0	216	200	0	0	2	0	0	69	0	0	0	0	0	1	0	1	135	0	0	4	0	180	0	0	0	0	25	95	1	0	0	0	8
227000	1	0	0	0	0	0	0	0	0	0	0	0	1	0	0	0	0	32	0	0	0	0	0	0	0	0	0	0	0	0	0	0	0	1183	0	0	0	0	215	0	0	0	77	0	0	0	0	0	0
1090458	0	11	20	4	2	0	35	3	0	30	0	133	0	0	0	2	14	0	7	0	0	15	5	22	7	2	76	0	29	321	16	1	6	0	0	7	174	422	3	0	1	0	5	11	18	1	0	0	0
268507	0	170	0	0	107	0	0	22	1	0	0	0	0	0	0	178	106	130	1	0	0	0	0	422	0	0	9	0	0	8	54	0	2	6	0	51	0	0	0	0	0	0	87	0	0	0	0	0	0
503406	1	0	0	0	6	1	5	0	0	5	483	384	34	3	0	2	18	4	3	0	0	50	45	25	0	3	43	6	5	20	5	1	1	0	0	3	6	1	0	0	2	1	8	9	84	0	1	0	0
439036	0	0	0	0	0	0	0	0	0	18	0	22	0	0	0	0	34	0	8	119	0	5	0	6	0	1003	21	0	0	0	0	0	30	0	0	0	0	1	10	0	10	0	0	0	0	0	0	0	0
241368	0	0	0	0	0	0	0	0	0	0	0	0	0	0	0	0	0	0	0	0	0	0	1222	0	0	0	0	0	0	2	0	0	0	0	0	0	0	0	0	3	0	0	0	0	35	0	0	0	0
428116	0	0	0	0	55	0	0	1	0	0	1	0	0	0	0	0	0	1012	0	0	0	0	0	0	0	0	0	0	0	46	1	0	52	0	0	21	0	1	0	0	25	0	0	0	0	0	0	0	3
133178	0	0	0	0	0	0	0	0	0	0	6	0	0	528	0	0	0	14	0	0	0	134	0	0	0	0	0	0	0	0	0	0	0	0	0	0	0	183	362	9	0	0	0	0	0	0	0	0	0
1074210	0	0	0	0	0	0	0	0	4	9	0	6	392	0	8	0	0	0	0	23	0	0	4	0	5	0	0	55	0	0	0	0	1	0	0	17	0	6	11	0	0	0	0	0	630	0	0	0	0
1092833	31	1	19	3	13	0	0	4	0	6	4	11	0	3	26	3	42	3	12	73	0	3	0	31	0	419	16	0	0	0	0	0	7	43	10	4	0	0	0	7	69	2	10	10	2	75	30	63	12
217734	0	0	0	1	0	0	675	0	1	0	0	0	0	0	0	0	0	0	357	4	0	0	0	0	41	0	0	0	0	0	1	0	0	0	0	7	0	0	0	0	25	3	0	0	6	0	0	0	0
12564	0	0	0	0	0	0	0	0	0	0	0	0	0	0	1039	0	0	0	0	0	0	0	0	0	0	0	0	0	0	0	0	0	0	0	0	0	0	0	0	0	0	0	0	0	0	0	0	0	0
444857	0	1	2	7	352	2	14	21	120	0	0	0	9	0	0	14	0	4	307	0	0	3	0	0	8	0	0	3	13	9	0	4	3	0	1	8	5	0	16	3	0	0	0	0	1	0	0	0	0
1111582	2	3	3	4	1	4	1	9	3	2	3	1	5	5	1	3	704	6	6	0	7	4	2	2	1	0	1	3	3	1	1	4	3	2	1	28	2	1	3	3	0	0	1	3	1	5	1	0	0
988314	13	0	8	0	9	0	50	0	6	71	15	26	3	0	14	3	21	13	1	75	4	10	36	12	2	21	20	2	11	4	5	0	14	39	15	38	12	6	0	8	37	5	16	17	5	24	27	60	11
1059729	0	0	0	0	0	0	0	6	0	0	0	0	0	0	0	0	795	0	0	0	0	0	0	0	0	0	0	0	0	0	0	0	0	0	0	16	0	0	0	0	0	0	0	0	0	1	0	0	0
979707	5	0	0	0	20	0	0	0	0	0	0	0	0	0	0	0	0	0	0	0	195	0	0	329	0	0	0	0	35	0	0	0	0	0	0	93	0	0	0	0	1	0	132	3	0	0	0	0	4
922761	7	2	9	0	6	0	6	11	0	35	8	27	19	0	25	17	12	29	9	107	0	0	38	1	12	44	15	3	8	16	1	2	12	33	12	15	31	10	4	0	67	21	9	1	0	32	10	15	0
4466843	0	9	6	51	108	26	65	1	47	0	0	0	21	0	0	41	0	28	42	0	3	0	0	0	25	0	0	6	46	29	13	24	13	0	16	1	25	0	90	0	0	0	0	0	8	0	0	0	0
1053898	0	1	0	1	2	0	2	1	0	2	199	143	4	0	0	0	4	1	2	1	0	19	8	11	0	4	24	2	1	1	1	0	0	0	0	0	5	0	0	0	0	0	3	4	145	0	0	0	0
192142	0	5	45	43	14	0	41	28	0	0	0	0	17	0	52	40	0	13	111	0	0	0	0	0	0	0	0	0	0	0	97	0	10	0	0	0	0	0	0	0	0	6	0	44	0	0	0	0	0
368261	0	0	1	0	0	0	0	0	0	0	0	0	0	0	0	0	0	0	0	0	0	0	0	0	0	0	0	0	0	0	543	0	0	0	0	0	0	0	0	0	0	3	0	0	0	0	0	0	0
142935	0	0	0	1	0	0	0	0	1	0	0	1	0	27	4	0	0	16	0	0	0	0	0	0	0	0	0	0	0	0	0	0	0	0	0	0	3	0	464	0	0	1	0	4	2	0	0	0	0
1105814	1	0	3	0	5	0	7	0	0	7	22	1	0	0	11	0	9	0	21	5	4	12	18	0	27	85	50	2	14	3	0	4	0	8	11	13	25	2	0	6	3	15	22	50	2	4	5	0	3
110514	4	0	3	5	5	0	3	0	0	38	22	35	11	1	5	25	6	6	16	31	2	19	0	3	3	25	35	0	22	0	0	0	0	2	0	4	3	0	0	0	0	0	0	0	15	34	30	0	21
968363	0	0	0	0	1	1	2	19	0	1	0	4	1	0	0	0	60	48	14	0	0	137	0	36	0	0	4	1	2	17	0	6	57	0	0	0	0	23	4	0	0	0	8	2	0	0	0	0	0
851935	0	0	0	0	0	0	0	0	0	0	0	0	0	0	0	0	0	0	0	0	0	0	0	0	0	0	0	394	0	0	0	0	0	0	0	0	0	0	0	0	0	0	0	0	0	0	0	0	0
495070	0	7	3	1	6	0	1	0	0	0	0	50	0	32	0	0	124	1	18	0	0	0	14	20	8	0	3	1	30	0	1	2	27	0	0	0	7	1	1	0	0	0	1	9	0	0	0	0	0
893041	0	34	59	3	0	0	0	86	0	0	0	0	2	0	0	9	0	0	0	0	0	11	0	0	0	0	25	5	0	0	60	0	18	0	0	0	56	0	0	0	0	0	0	0	0	0	0	0	0
663885	1	0	0	0	0	0	0	0	0	0	32	0	0	0	0	0	0	57	0	0	0	0	0	0	0	0	0	0	0	0	0	0	197	0	0	11	0	0	53	0	0	0	0	0	0	0	0	0	0
289709	23	0	0	0	0	0	1	0	0	0	0	237	0	0	53	0	0	0	29	0	0	0	0	0	0	0	0	0	0	0	0	0	0	0	0	1	0	0	0	0	0	0	0	1	0	0	0	0	0
737331	0	0	0	0	0	1	0	0	0	0	0	0	0	219	49	0	0	0	0	0	0	0	0	0	0	0	0	0	0	0	0	0	0	0	0	0	0	0	2	0	0	0	0	0	0	0	60	0	3
787709	0	7	3	0	0	0	11	0	0	1	0	0	0	0	9	3	8	0	2	1	0	1	0	188	0	0	1	0	0	0	0	0	0	1	0	0	0	0	0	0	0	0	93	0	0	3	0	0	0
553611	0	0	0	0	0	0	0	0	0	0	0	0	0	0	0	0	0	0	0	0	0	0	0	0	0	0	0	0	308	0	0	0	0	0	0	0	0	0	0	0	0	3	0	0	0	0	0	0	0
1108960	1	0	0	0	0	0	0	0	0	0	0	66	0	0	5	5	62	20	0	0	0	39	0	0	0	0	0	0	0	0	0	0	0	0	0	0	0	0	0	0	0	0	3	0	0	0	0	8	0
225846	0	0	0	0	1	0	3	0	0	0	1	0	0	0	0	0	0	3	0	0	0	0	0	230	0	0	0	0	0	0	0	0	0	1	0	1	0	0	0	0	0	0	49	0	0	0	0	0	0
568118	0	0	0	0	0	0	0	0	0	0	0	0	0	0	0	0	0	0	0	0	0	0	0	0	0	0	0	0	0	0	0	0	0	0	0	0	0	0	0	0	0	283	0	0	0	3	3	0	0
1038074	0	0	0	0	0	0	0	0	0	0	0	0	0	0	0	0	0	273	0	0	0	0	0	0	0	0	0	0	0	0	0	0	0	0	0	0	0	0	0	0	0	0	0	0	0	0	0	0	0
815480	3	4	0	0	7	0	2	0	2	17	2	2	0	0	0	0	1	2	0	0	0	16	69	3	1	31	1	2	13	0	0	1	0	0	4	48	0	5	0	0	5	2	0	0	0	11	5	3	0
797229	3	0	0	0	0	0	0	0	0	0	0	59	0	0	14	0	0	0	14	0	0	0	0	0	0	0	0	0	0	0	0	0	0	0	0	0	0	0	0	0	0	0	0	161	0	0	0	0	0
1084865	0	3	1	3	1	0	2	2	0	2	0	3	1	1	5	2	1	0	0	100	1	1	0	5	17	7	1	0	3	3	0	8	0	0	2	3	4	6	6	3	1	0	2	1	10	7	4	3	0
703741	0	0	0	0	0	0	0	0	0	0	0	0	0	0	2	0	0	0	0	217	0	0	0	0	0	0	0	0	0	0	0	0	0	0	0	0	0	0	0	0	0	0	0	0	8	0	0	0	0
1110763	0	0	1	0	3	0	0	0	0	0	0	6	0	0	7	0	9	16	0	0	0	8	10	0	0	15	35	0	2	3	0	0	1	0	6	0	0	5	0	0	0	0	1	27	14	12	17	0	17
846710	0	0	0	2	3	0	0	3	0	0	0	3	0	0	11	0	6	0	0	0	0	0	0	0	0	0	0	0	0	0	0	0	0	0	0	0	0	0	0	0	30	0	0	0	0	10	19	26	9
706432	6	0	0	0	0	0	0	3	0	10	0	11	6	0	4	0	7	4	15	15	0	9	22	31	0	0	16	2	0	0	3	2	1	0	2	2	7	0	0	2	7	2	6	1	0	7	1	1	0
2614328	0	0	1	0	193	0	0	1	0	0	0	0	0	0	0	0	0	0	4	0	0	0	0	0	0	0	0	0	0	1	0	1	0	0	0	2	0	0	0	1	0	0	0	0	0	0	0	0	0
4450012	0	0	0	0	0	0	0	0	0	0	0	0	0	67	0	0	0	125	0	0	0	0	0	0	0	0	0	0	0	0	0	0	0	0	0	12	0	0	0	0	0	0	0	0	0	0	0	0	0
574102	0	0	0	0	0	0	0	0	0	0	0	0	0	5	0	0	1	2	0	0	0	0	0	0	0	92	4	0	5	0	0	0	0	0	0	18	0	1	0	0	10	0	0	25	0	2	0	11	7
681370	3	7	5	4	2	4	0	11	6	2	3	3	8	3	4	8	2	5	8	3	5	6	7	1	4	0	5	4	6	2	3	10	4	0	2	1	1	6	11	4	0	0	3	0	3	0	1	0	0
133075	0	0	0	0	0	0	0	0	0	7	0	0	0	0	26	0	0	0	0	6	0	28	0	0	1	1	11	0	0	0	3	0	4	2	0	0	0	0	1	0	57	0	0	0	17	0	0	0	0
1011712	0	0	1	0	0	0	9	0	2	2	1	5	1	0	0	0	4	0	6	5	1	7	7	2	3	20	19	1	4	1	0	0	0	0	5	1	0	0	0	0	15	0	2	0	1	26	0	2	0
954381	6	0	0	0	5	0	0	0	0	37	5	2	13	0	0	0	3	2	4	0	0	6	0	0	0	14	3	0	7	0	0	0	0	14	0	2	0	1	0	0	0	0	0	0	4	0	3	13	0
1024093	0	0	0	0	0	0	0	0	0	0	113	0	0	0	0	0	0	0	1	0	0	0	1	0	0	0	1	0	0	6	0	0	0	0	0	0	0	0	0	0	0	0	0	0	1	0	0	0	0
139504	0	12	0	0	0	0	0	0	0	0	0	0	0	0	11	0	0	0	0	0	2	0	0	0	0	0	0	0	0	0	0	0	0	0	0	0	0	3	0	0	0	0	0	118	0	0	0	0	0
337724	2	8	1	6	3	4	3	5	7	3	3	2	4	5	3	3	4	5	7	1	5	3	4	5	1	0	3	1	4	2	5	6	2	1	2	2	3	5	5	2	1	0	1	0	1	0	2	0	0
3531225	4	0	0	0	0	0	0	0	0	0	0	81	0	0	27	0	0	0	20	0	0	0	0	0	0	0	1	0	0	0	0	0	0	0	0	0	0	0	0	0	0	0	0	0	0	0	0	0	0
435928	0	0	0	0	0	0	0	0	0	0	0	0	0	0	0	0	15	0	0	5	0	4	0	0	0	87	0	0	0	0	0	1	1	0	0	0	0	0	0	0	12	0	0	0	4	0	0	0	0
4377809	0	0	0	0	0	0	0	0	0	0	0	0	0	0	0	1	0	61	0	0	0	0	0	0	0	0	0	0	0	0	0	0	0	0	0	44	0	0	0	25	0	0	0	0	0	0	0	0	0
495394	1	115	0	0	0	0	0	4	0	0	0	0	0	0	0	0	0	0	0	0	0	0	0	0	0	0	0	0	4	0	4	0	0	0	0	0	0	0	0	0	0	0	0	0	0	0	0	0	0
258140	0	0	0	2	0	0	0	10	0	0	0	0	8	0	5	0	4	1	9	0	5	13	0	1	0	0	9	0	0	4	16	27	0	0	0	0	2	0	5	4	0	0	0	0	0	0	0	0	0
35330	0	0	0	0	0	0	0	0	0	3	1	0	0	0	0	0	0	0	0	1	0	0	0	0	0	0	0	0	0	0	0	0	0	0	0	0	0	0	0	0	0	0	0	1	0	0	114	0	0
505549	0	0	0	0	0	0	10	0	0	0	0	0	0	0	0	11	0	1	46	0	0	0	21	11	0	0	0	0	0	0	6	0	2	0	0	4	0	0	0	0	2	0	2	0	0	0	0	0	0
1135830	4	0	1	0	3	0	0	0	0	2	5	0	0	0	5	0	1	0	0	25	0	0	4	0	2	1	0	0	0	0	0	0	0	6	0	3	0	0	0	0	0	0	0	0	0	7	1	20	0
364926	0	0	74	0	0	0	0	0	0	0	0	0	0	0	0	0	0	0	0	0	0	0	0	0	0	0	0	0	0	0	24	0	0	0	0	0	0	0	0	0	0	0	0	0	0	1	0	0	0
574655	0	0	0	0	0	0	1	0	0	0	0	0	0	0	0	6	0	5	4	0	0	11	7	0	0	0	0	0	0	0	0	0	1	0	0	0	0	0	0	0	0	0	61	3	0	0	0	0	0
782953	5	0	0	0	0	0	0	0	0	0	0	64	0	0	11	1	0	0	7	0	0	0	0	0	0	0	0	0	0	0	0	0	0	0	0	0	0	0	0	0	0	0	0	0	0	0	0	1	0
1084952	0	0	0	0	5	0	0	0	0	0	0	0	0	0	0	0	0	0	0	82	0	0	0	0	0	0	0	0	0	0	0	0	0	0	0	0	0	0	0	0	0	0	0	0	0	0	0	0	0
984831	0	0	4	0	0	0	4	0	0	0	3	0	0	0	0	0	0	0	0	0	2	0	0	0	0	3	0	0	4	0	0	0	0	0	2	0	0	0	0	0	13	0	1	13	0	0	0	26	0
231787	3	0	0	0	0	0	0	0	0	0	0	58	0	0	9	2	0	0	11	0	0	0	0	0	0	0	0	0	0	0	0	0	0	0	0	0	0	0	0	0	0	0	0	0	0	0	0	0	0
785526	0	0	2	0	0	0	0	0	0	0	0	4	0	0	0	0	2	0	0	0	0	2	0	0	0	14	21	0	4	0	0	6	0	0	9	0	0	0	0	0	0	0	0	0	0	4	0	0	0
1108275	0	0	0	0	0	0	0	0	0	0	0	0	0	0	10	0	0	0	0	54	0	0	0	0	0	10	0	0	0	0	0	0	0	0	0	0	0	0	0	0	3	0	0	0	0	0	0	0	0
1052264	0	0	0	0	1	0	0	0	0	0	0	0	0	0	2	0	3	0	0	0	0	0	0	0	0	62	0	0	0	0	0	0	0	0	0	0	0	0	0	0	2	0	0	1	0	1	0	0	0
1047041	0	0	0	0	0	0	0	0	0	0	0	0	0	0	10	0	0	0	0	0	0	0	0	0	0	27	0	0	0	0	0	0	0	0	0	0	0	7	0	0	0	0	0	0	0	0	0	5	0
132546	0	0	0	0	0	0	0	0	0	0	0	1	0	50	0	0	0	0	0	0	5	2	0	0	0	0	0	0	0	0	0	0	0	1	0	0	0	0	8	1	0	0	0	0	0	0	0	0	1
4391262	0	0	0	0	0	0	0	0	0	0	0	59	0	0	6	0	0	0	3	0	0	0	0	0	0	0	0	0	0	0	0	0	0	0	0	0	0	0	0	0	0	0	0	0	0	0	0	0	0
188931	0	0	0	0	0	0	0	0	0	0	0	0	0	0	0	0	0	0	0	0	0	0	0	46	1	0	3	0	0	0	0	0	0	0	0	3	0	0	0	0	0	0	14	0	0	0	0	0	0
818602	6	0	0	0	0	0	0	4	0	0	0	0	0	0	2	2	0	2	5	0	0	0	0	0	0	8	0	0	1	2	30	0	0	0	0	0	0	0	0	0	0	0	0	0	0	1	0	1	0
295053	3	0	0	0	0	0	0	0	0	0	0	35	0	0	13	0	0	0	4	0	0	0	0	0	0	0	0	0	0	0	0	0	0	0	0	0	0	0	0	0	0	0	0	1	0	0	0	0	0
667570	2	0	0	0	0	0	0	0	0	0	0	35	0	0	12	0	0	0	6	0	0	0	0	0	0	0	0	0	0	0	0	0	0	0	0	0	0	0	0	0	0	0	0	0	0	0	0	0	0
1146291	0	0	8	4	0	0	0	0	0	0	0	0	0	0	0	0	2	0	0	0	0	0	0	0	0	0	0	0	0	0	0	0	0	0	0	5	0	0	0	0	0	0	0	0	0	0	0	5	0
1051517	1	0	0	2	3	0	0	0	3	2	5	0	0	0	0	1	0	0	2	4	0	2	7	0	0	0	2	0	0	0	0	0	0	2	0	1	2	0	0	0	0	0	0	6	0	0	0	4	0
4456252	0	0	0	0	0	0	0	0	0	0	0	0	0	0	0	0	0	0	0	0	0	0	0	0	0	0	0	0	0	0	0	0	0	0	0	0	0	0	0	0	0	0	0	49	0	0	0	0	0
567972	0	0	0	0	0	0	0	0	0	0	0	20	0	0	0	0	0	0	0	0	0	0	29	0	0	0	0	0	0	0	0	0	0	0	0	0	0	0	0	0	0	0	0	0	0	0	0	0	0
790312	0	0	0	0	0	0	0	0	0	0	2	0	0	0	0	0	0	0	12	0	0	7	0	0	0	0	0	0	0	0	0	0	0	0	0	0	0	0	0	0	0	0	0	5	0	0	4	12	0
1062061	0	0	0	0	0	0	0	0	0	0	0	0	0	0	0	0	0	0	0	0	0	0	0	0	0	0	0	0	0	0	0	0	0	0	0	0	0	0	0	0	0	13	0	0	0	33	0	0	0
71165	0	5	0	0	0	2	0	0	4	6	0	0	0	0	0	0	4	3	0	0	0	0	0	1	0	0	7	0	5	0	0	0	5	0	0	0	0	0	3	0	0	0	1	0	0	0	0	0	0
264325	0	3	2	0	1	1	1	3	0	0	0	1	3	3	0	0	3	1	3	1	0	1	2	0	0	0	0	2	2	0	3	3	0	0	0	0	0	1	0	3	0	0	0	0	0	0	1	0	0
1088305	0	0	0	0	0	0	0	0	0	4	0	0	0	0	0	7	0	0	0	0	0	0	0	0	0	0	2	0	0	0	2	0	0	0	0	0	0	0	0	0	0	4	0	0	0	6	0	0	2
1090059	0	1	0	0	0	0	0	0	0	0	0	10	0	0	0	0	0	0	0	19	0	0	0	0	0	0	7	0	0	0	0	0	0	0	0	0	0	0	0	0	0	0	6	1	0	0	0	0	0
301149	0	0	0	0	0	0	0	0	0	0	0	38	0	0	3	0	0	0	2	0	0	0	0	0	0	0	0	0	0	0	0	0	0	0	0	0	0	0	0	0	0	0	0	1	0	0	0	0	0
446403	0	0	0	0	0	0	0	0	0	0	0	1	0	0	0	0	0	0	0	43	0	0	0	0	0	0	0	0	0	0	0	0	0	0	0	0	0	0	0	0	0	0	0	0	0	0	0	0	0
219668	0	0	3	0	2	0	1	0	0	3	0	7	0	0	0	0	0	0	0	0	0	1	0	0	1	0	5	0	3	0	4	0	0	0	0	0	0	3	0	0	0	0	0	2	0	0	0	0	0
716006	0	0	0	0	0	0	0	0	0	4	0	0	0	0	1	3	0	0	0	0	0	0	1	0	0	11	0	0	0	0	0	0	0	0	0	0	0	0	0	0	0	21	0	0	0	0	2	0	0
967275	0	0	0	0	0	0	6	0	0	6	0	0	0	0	0	0	0	0	1	1	0	0	0	0	0	2	0	0	0	0	0	0	1	0	0	0	0	0	0	0	0	11	0	0	0	0	0	1	0
755148	0	0	0	0	0	0	7	0	0	0	0	0	0	0	0	0	0	0	19	0	0	0	11	1	0	0	0	0	0	0	1	0	2	0	0	0	0	0	0	0	0	0	1	0	0	0	0	0	0
807693	0	0	0	0	1	0	0	0	0	8	0	0	0	1	0	0	1	2	2	3	0	12	1	0	0	1	1	1	0	0	0	0	1	0	2	3	0	0	0	0	0	2	0	0	0	0	0	0	0
1106324	0	0	0	0	0	0	0	0	0	3	5	0	0	0	0	0	0	0	0	0	0	0	0	0	0	0	2	0	0	0	0	0	0	0	0	0	0	0	0	1	0	0	1	0	0	3	7	0	0
557138	1	0	0	0	0	0	0	1	0	0	0	0	0	0	0	1	0	0	4	0	0	0	0	0	0	0	0	0	1	0	29	0	0	0	0	0	0	0	0	0	1	0	0	0	0	0	0	2	0
552026	0	0	0	0	0	0	1	0	0	1	1	2	0	2	1	0	1	0	2	4	0	0	1	0	3	4	2	1	2	0	0	0	0	3	0	1	0	0	0	0	0	0	1	1	2	2	0	1	0
579608	0	0	0	0	0	0	0	0	0	21	0	0	0	0	0	0	0	0	0	0	0	0	0	0	0	0	0	0	0	0	0	0	0	0	0	0	0	0	0	0	0	14	0	1	0	0	0	0	0
1059977	0	0	0	0	0	0	0	0	0	0	0	23	0	0	0	0	0	0	0	0	0	0	10	0	0	0	0	0	0	0	0	0	0	0	0	0	0	0	0	0	0	0	0	0	1	0	0	0	0
543151	0	0	0	0	0	0	0	0	0	0	0	0	0	0	0	0	0	0	0	0	0	0	0	0	0	0	0	0	0	0	0	0	0	0	0	0	0	0	0	0	0	0	23	0	0	0	0	1	10
164430	2	0	0	0	0	0	0	0	0	0	0	23	0	0	5	0	0	0	3	0	0	0	0	0	0	0	0	0	0	0	0	0	0	0	0	0	0	0	0	0	0	0	0	0	0	0	0	0	0
299267	0	0	0	0	0	0	0	0	0	0	0	20	0	0	9	0	0	0	4	0	0	0	0	0	0	0	0	0	0	0	0	0	0	0	0	0	0	0	0	0	0	0	0	0	0	0	0	0	0
817783	0	0	0	0	3	0	0	0	0	0	9	0	0	9	0	0	0	0	0	0	0	0	0	1	0	10	0	0	0	0	0	0	0	0	0	0	0	0	0	0	0	0	0	0	0	0	0	0	0
1066621	0	0	0	0	0	0	0	0	2	0	0	0	0	0	0	0	0	0	0	0	0	0	0	0	0	0	0	3	0	0	0	0	0	0	0	0	0	0	0	0	0	0	0	20	0	4	0	0	0
304641	3	0	0	0	0	0	0	0	0	0	0	19	0	0	3	0	0	0	6	0	0	0	0	0	0	0	0	0	0	0	0	0	0	0	0	0	0	0	0	0	0	0	0	0	0	0	0	0	0
905769	0	0	0	0	0	0	0	0	0	0	0	0	0	0	0	0	0	0	0	1	0	0	0	0	0	0	0	30	0	0	0	0	0	0	0	0	0	0	0	0	0	0	0	0	0	0	0	0	0
1108638	0	0	0	0	0	0	3	0	0	0	0	0	0	0	0	0	0	0	0	12	0	0	2	0	0	2	0	0	0	0	0	0	5	0	0	0	0	0	0	0	0	0	0	0	0	0	0	0	0
357582	0	3	1	2	0	0	0	2	0	2	0	0	1	0	0	2	0	0	3	0	3	0	0	0	0	0	0	0	0	7	0	1	2	0	0	0	0	0	0	0	0	0	0	0	0	0	0	0	0
530206	0	0	0	0	0	0	0	0	28	0	0	0	0	0	0	0	0	0	0	0	0	0	0	0	0	0	0	0	0	0	0	0	0	0	0	0	0	0	0	0	0	0	0	0	0	0	0	0	0
85594	0	0	0	0	0	0	0	0	0	0	0	0	0	0	0	0	0	0	0	0	0	0	0	0	3	0	0	0	0	0	0	0	0	0	0	0	0	0	0	0	0	0	21	0	0	0	0	0	0
860226	0	0	0	0	0	0	0	0	0	0	21	0	0	0	0	0	0	0	0	0	0	0	0	0	0	0	0	0	0	0	0	0	0	0	0	0	0	1	0	0	0	0	0	0	0	0	0	0	0
581474	0	0	1	0	0	0	0	0	0	1	0	0	2	0	1	0	0	0	3	0	1	1	10	0	0	0	0	3	0	0	0	1	0	0	0	0	0	0	0	0	0	0	1	0	0	0	0	0	0
530164	0	0	0	0	0	0	0	0	0	0	0	0	0	0	0	0	0	0	0	25	0	0	0	0	0	0	0	0	0	0	0	0	0	0	0	0	0	0	0	0	0	0	0	0	0	0	0	0	0
589071	0	0	0	0	0	0	0	0	0	0	8	0	0	0	0	0	0	0	0	0	0	0	1	0	16	0	0	0	0	0	0	0	0	0	0	0	0	0	0	0	0	0	0	0	0	0	0	0	0
312988	0	0	0	0	0	0	0	0	0	0	0	0	0	0	0	1	0	0	0	0	0	0	0	0	0	0	0	0	9	0	0	0	0	0	0	0	0	0	0	0	0	0	0	0	0	7	1	6	0
813418	0	0	0	0	0	0	0	0	0	0	0	0	0	0	0	0	4	0	0	0	0	0	0	0	0	2	4	0	0	0	0	0	2	0	0	0	0	0	0	0	0	10	0	0	0	2	0	0	0
1888677	0	0	0	0	0	0	18	0	0	0	0	0	0	0	0	0	0	0	5	0	0	0	0	0	0	0	0	0	0	0	0	0	0	0	0	0	0	0	0	0	0	0	0	0	0	0	0	0	0
569728	0	0	0	0	0	0	0	0	0	0	0	0	0	0	0	0	0	0	0	0	0	23	0	0	0	0	0	0	0	0	0	0	0	0	0	0	0	0	0	0	0	0	0	0	0	0	0	0	0
811253	0	0	0	0	1	0	1	0	0	1	0	1	0	1	0	0	0	0	0	4	0	0	0	0	0	0	3	0	0	0	0	0	5	1	0	0	1	0	0	0	0	0	2	0	1	0	0	0	0
553352	0	0	0	1	0	0	2	1	1	1	1	0	1	1	1	2	1	1	0	0	0	0	4	1	0	0	0	0	0	0	0	0	0	0	0	0	0	1	1	0	0	0	0	0	1	0	0	0	0
616310	0	0	0	0	0	0	0	0	0	0	1	1	0	0	0	0	0	0	1	1	0	1	7	0	0	1	2	0	1	0	0	1	0	0	0	0	1	0	0	0	0	0	0	0	0	0	3	1	0
862115	0	0	19	3	0	0	0	0	0	0	0	0	0	0	0	0	0	0	0	0	0	0	0	0	0	0	0	0	0	0	0	0	0	0	0	0	0	0	0	0	0	0	0	0	0	0	0	0	0
345362	0	0	0	0	0	0	0	0	0	0	0	13	0	0	5	1	0	0	2	0	0	0	0	0	0	0	0	0	0	0	0	0	0	0	0	0	0	0	0	0	0	0	0	0	0	0	0	0	0
1009894	0	0	0	0	0	0	0	0	0	0	0	0	0	0	0	0	0	0	0	0	0	0	0	0	0	20	0	0	0	0	0	0	0	0	0	0	0	0	0	0	0	0	0	0	0	0	0	0	0
1110787	0	0	0	0	0	0	0	0	1	0	0	1	0	1	0	0	0	0	2	0	0	9	0	0	1	0	0	0	1	0	0	1	0	0	1	0	0	0	0	0	0	0	0	2	0	0	0	0	0
1793401	0	0	0	0	0	0	0	0	0	2	1	0	2	0	0	0	1	0	2	0	0	0	0	0	2	1	3	0	1	0	0	0	0	1	0	0	0	0	0	0	0	0	0	0	0	0	3	0	0
377546	0	0	0	0	0	0	0	0	0	0	0	0	0	0	0	0	0	0	15	0	0	0	0	0	0	5	0	0	0	0	0	0	0	0	0	0	0	0	0	0	0	0	0	0	0	0	0	0	0
495017	0	0	0	0	0	0	0	0	0	0	0	0	0	0	0	0	0	0	0	0	4	0	0	12	0	0	0	0	1	0	0	0	0	0	0	1	0	0	0	0	0	0	1	0	0	0	1	0	0
505565	0	0	0	0	0	0	0	0	0	0	0	4	0	3	0	0	7	0	1	0	0	0	0	0	0	0	0	0	2	0	0	0	1	0	0	0	1	0	0	0	0	0	0	1	0	0	0	0	0
588197	0	0	0	0	3	1	0	0	0	1	0	1	0	0	0	1	1	1	1	0	0	2	1	0	1	0	0	2	1	0	0	0	0	0	0	0	0	0	1	0	0	0	0	0	0	0	2	0	0
708680	0	0	0	0	0	0	0	13	0	0	0	0	0	0	0	0	0	0	0	0	0	0	0	0	0	0	0	0	0	0	0	0	0	0	0	7	0	0	0	0	0	0	0	0	0	0	0	0	0
1084417	0	0	0	0	0	0	0	0	0	0	0	0	0	0	0	0	0	0	0	0	0	0	0	0	0	0	0	0	0	0	0	0	0	0	0	0	0	0	0	0	0	0	0	0	0	0	0	0	0
3692330	0	0	0	0	0	0	0	0	0	0	0	1	0	0	0	0	0	0	0	0	0	0	0	0	0	14	0	0	0	0	0	0	0	1	0	0	0	0	0	0	1	0	0	0	0	1	0	1	0
935742	0	0	0	0	0	0	0	0	1	0	0	0	0	0	0	0	0	0	0	0	0	0	0	0	0	0	0	0	0	0	0	0	0	0	0	0	0	0	0	0	13	0	0	5	0	0	0	0	0
512485	0	0	0	0	0	0	0	0	0	1	2	0	0	0	1	0	0	0	0	2	0	0	1	0	0	0	3	1	0	0	0	0	1	2	0	0	1	0	0	0	1	0	0	0	0	0	1	0	0
1060029	0	0	0	0	0	0	0	0	0	0	0	0	0	0	0	0	0	0	0	0	0	0	0	0	0	1	0	0	0	0	0	0	0	0	0	0	0	0	0	0	0	0	0	0	1	0	0	0	0
1787644	0	0	0	0	0	0	0	0	0	3	2	0	0	0	0	0	0	0	0	0	0	0	0	0	1	2	4	0	3	0	0	0	0	0	0	0	0	0	0	0	0	0	0	0	0	0	2	0	0
316515	0	0	0	0	0	0	0	0	0	0	0	0	0	0	0	0	0	0	0	16	0	0	0	0	0	0	0	0	0	0	0	0	0	0	0	0	0	0	0	0	0	0	0	0	1	0	0	0	0
540691	0	0	0	0	0	0	0	1	0	1	0	0	0	0	1	2	0	0	3	0	0	4	0	0	0	0	0	0	0	0	0	0	1	0	0	2	0	0	0	0	0	0	0	0	0	0	0	0	0
813217	0	0	1	0	0	0	1	0	0	0	0	0	0	0	0	0	0	1	0	1	0	0	1	0	0	0	3	0	0	1	1	0	0	1	1	0	2	0	0	0	0	0	1	0	0	0	1	1	0
933546	4	0	0	0	0	0	0	0	0	0	0	0	0	0	0	0	0	0	0	0	0	0	0	0	0	0	0	0	0	0	0	0	0	0	0	0	0	0	0	0	0	0	0	0	0	0	0	13	0
1003206	0	0	0	0	0	0	0	0	0	10	0	2	0	0	0	0	0	0	0	2	0	0	0	0	0	0	0	0	0	0	0	0	0	0	0	0	0	0	0	0	0	0	0	0	0	0	0	0	0
366584	0	0	0	0	0	0	0	0	0	0	0	0	0	0	0	0	0	0	0	0	0	0	0	0	0	0	0	0	0	0	0	0	0	0	0	0	0	0	0	0	0	16	0	0	0	0	0	0	0
572970	1	0	0	0	0	0	0	0	0	1	0	0	0	3	1	0	0	1	0	1	1	0	0	0	0	6	0	0	0	0	0	0	0	0	0	0	0	0	0	0	1	0	0	0	0	0	0	0	0
711526	0	0	0	0	0	0	0	0	0	0	0	0	0	0	0	0	0	0	0	0	0	0	0	0	0	0	0	0	0	0	0	0	0	0	0	0	0	0	0	0	0	0	0	0	0	9	0	0	7
816626	0	1	0	0	0	0	1	0	0	2	0	0	0	0	0	0	3	3	0	0	0	0	0	0	0	0	3	0	3	0	0	0	0	0	0	0	0	0	0	0	0	0	0	0	0	0	0	0	0
968675	0	0	0	0	0	0	0	0	0	0	1	0	0	0	1	0	4	0	0	3	0	0	0	0	0	0	0	1	0	0	0	0	0	0	0	0	0	0	0	0	0	0	0	0	0	4	0	0	2
968954	0	0	0	0	0	0	0	0	0	0	0	0	0	0	0	0	0	0	0	0	0	0	0	0	0	0	0	0	0	2	0	0	0	0	0	0	0	0	0	0	0	1	0	0	0	0	0	0	0
369429	0	0	0	0	0	0	0	0	0	0	0	0	0	0	0	0	0	0	0	0	0	0	0	0	0	0	0	0	0	0	0	0	0	0	0	0	0	0	0	0	0	15	0	0	0	0	0	0	0
517548	0	0	0	0	0	0	0	0	0	0	0	0	0	0	0	0	0	0	0	0	0	0	0	0	0	0	0	0	0	0	0	0	15	0	0	0	0	0	0	0	0	0	0	0	0	0	0	0	0
779725	0	0	1	0	0	0	0	0	0	0	0	0	0	0	0	0	2	0	1	0	0	0	2	0	0	7	0	0	0	0	0	0	0	2	0	0	0	0	0	0	0	0	0	0	0	0	0	0	0
907241	0	0	0	0	0	0	0	0	0	0	0	0	0	0	0	0	0	0	3	0	0	0	7	0	0	3	0	0	0	0	0	0	0	0	0	0	0	0	0	0	0	0	0	0	0	0	0	0	0
292289	0	0	0	0	0	0	0	0	0	0	0	11	0	0	1	0	0	0	2	0	0	0	0	0	0	0	0	0	0	0	0	0	0	0	0	0	0	0	0	0	0	0	0	0	0	0	0	0	0
375059	0	0	0	0	0	0	0	0	0	1	0	0	0	0	0	0	0	0	0	0	0	0	0	10	0	0	0	0	0	0	0	0	0	0	0	0	0	0	0	0	0	0	3	0	0	0	0	0	0
526682	0	0	0	0	0	0	0	0	0	0	0	0	0	0	0	0	0	0	0	6	0	0	0	0	0	0	0	0	0	0	0	0	0	0	0	0	0	0	0	0	0	0	0	0	0	0	0	0	4
578786	0	0	0	0	0	0	0	0	0	5	0	0	0	0	0	0	0	0	0	1	0	2	0	0	0	2	3	0	0	0	0	0	0	0	0	0	0	0	0	0	0	0	0	0	0	0	0	1	0
1033018	0	1	0	0	0	0	0	0	0	0	0	0	0	0	0	0	0	0	0	0	0	0	0	0	0	0	12	0	0	0	0	0	0	0	0	0	0	0	0	0	0	0	0	0	0	0	0	0	0
432284	0	0	0	0	0	0	0	0	0	0	0	0	0	0	0	0	0	0	0	0	0	0	0	0	0	0	0	0	0	0	0	0	0	0	0	0	0	0	0	0	0	0	0	0	0	1	12	0	0
592160	0	0	0	0	0	0	0	0	0	0	0	0	1	1	0	0	0	0	0	0	0	0	7	0	1	0	0	1	0	0	1	0	0	0	0	0	0	0	0	0	1	0	0	0	0	0	0	0	0
821080	0	0	0	0	0	0	0	0	0	0	0	1	0	0	0	0	0	1	0	3	0	0	0	0	1	0	0	0	0	0	0	0	0	1	0	0	1	0	0	0	2	0	0	0	0	2	1	0	0
1903533	0	1	0	0	1	0	0	0	0	0	0	0	0	0	0	1	0	3	0	0	0	0	0	4	0	0	0	0	0	0	1	0	0	0	0	0	0	0	0	0	0	0	1	0	0	0	0	0	0
291571	0	0	0	0	0	0	0	0	0	0	0	0	0	0	0	0	0	0	0	0	0	0	0	0	0	0	0	0	12	0	0	0	0	0	0	0	0	0	0	0	0	0	0	0	0	0	0	0	0
358781	0	10	0	0	0	0	0	0	0	0	0	0	0	0	0	0	0	0	0	0	0	0	0	0	0	0	0	0	0	0	2	0	0	0	0	0	0	0	0	0	0	0	0	0	0	0	0	0	0
4324467	0	0	0	0	0	9	0	0	0	0	0	0	0	0	0	0	0	0	0	0	0	0	0	0	0	0	0	0	0	0	0	0	0	0	1	0	0	0	0	0	0	0	0	0	2	0	0	0	0
463361	0	0	0	0	0	0	0	0	0	0	0	0	0	0	0	0	0	0	0	11	0	0	0	0	0	0	0	0	0	0	0	1	0	0	0	0	0	0	0	0	0	0	0	0	0	0	0	0	0
584571	0	0	0	0	0	0	0	0	0	0	0	0	0	0	0	0	0	0	0	12	0	0	0	0	0	0	0	0	0	0	0	0	0	0	0	0	0	0	0	0	0	0	0	0	0	0	0	0	0
931121	0	0	0	0	0	8	0	0	0	0	0	0	0	0	0	0	0	0	0	0	0	0	0	0	0	0	0	0	0	0	0	0	0	0	3	0	0	0	0	0	0	0	0	0	1	0	0	0	0
534204	0	0	0	0	0	0	1	0	0	0	0	0	0	0	1	0	0	1	0	3	0	2	0	0	0	0	0	0	0	0	0	0	0	0	0	3	0	0	0	0	0	0	0	0	0	0	0	0	0
745556	0	0	0	0	0	0	0	0	0	0	10	0	0	0	0	0	0	0	0	0	0	0	0	0	0	0	0	0	0	0	0	0	0	0	0	0	0	0	0	0	0	0	0	0	0	0	0	0	0
746679	0	0	0	0	0	2	0	0	0	0	0	0	0	0	0	0	0	0	0	0	0	0	0	0	0	0	0	0	0	0	0	0	0	0	0	0	0	0	0	0	0	9	0	0	0	0	0	0	0
754778	0	0	0	0	0	0	0	0	0	0	0	0	0	0	0	0	0	0	0	0	0	0	0	0	0	0	0	0	11	0	0	0	0	0	0	0	0	0	0	0	0	0	0	0	0	0	0	0	0
838837	0	0	0	0	0	0	0	0	0	0	0	0	0	0	0	0	0	0	0	0	0	0	0	0	0	0	0	0	0	0	0	0	0	0	0	0	0	0	0	0	0	0	0	0	0	0	0	0	0
889025	0	0	0	0	0	0	0	0	0	0	0	4	0	0	0	0	0	0	0	0	0	0	0	1	0	2	0	0	0	0	0	0	0	0	0	0	0	0	0	0	0	0	0	0	0	0	0	0	4
129798	0	0	0	0	0	0	0	0	0	0	0	0	0	0	0	0	0	0	0	0	0	6	0	0	0	0	0	0	0	0	0	0	0	0	0	0	0	0	0	0	4	0	0	0	0	0	0	0	0
4404401	0	0	0	0	0	0	0	0	0	0	0	0	0	0	0	0	0	0	0	0	0	0	0	0	0	0	0	0	0	0	0	0	0	0	0	0	0	0	0	0	0	0	10	0	0	0	0	0	0
534507	0	0	0	0	0	0	0	0	0	0	0	0	0	0	0	0	0	0	0	0	0	0	0	0	0	0	0	0	0	0	0	0	0	0	0	0	0	10	0	0	0	0	0	0	0	0	0	0	0
559527	0	0	0	1	0	0	0	0	0	0	0	0	0	0	0	0	0	7	0	1	0	0	1	0	0	0	0	0	0	0	0	0	0	0	0	0	0	0	0	0	0	0	0	0	0	0	0	0	0
562912	0	0	0	0	0	0	0	0	0	0	0	0	0	0	0	0	0	0	0	0	0	0	0	0	0	2	0	0	0	0	0	0	4	0	0	0	0	0	0	0	1	0	0	0	0	0	0	0	0
891031	0	0	0	0	0	0	0	0	0	0	0	0	0	0	0	0	0	0	0	0	0	0	0	0	0	10	0	0	0	0	0	0	0	0	0	0	0	0	0	0	0	0	0	0	0	0	0	0	0
949327	0	0	0	0	0	0	0	0	0	0	0	0	0	0	0	0	0	0	0	0	0	0	0	0	0	0	0	0	0	0	0	0	0	0	0	0	0	0	0	0	0	0	0	0	0	0	10	0	0
128717	0	0	0	0	0	0	0	0	0	0	0	0	0	0	0	9	0	0	0	0	0	0	0	0	0	0	0	0	0	0	0	0	0	0	0	0	0	0	0	0	0	0	0	0	0	0	0	0	0
222868	0	0	0	0	0	0	0	0	0	0	0	0	0	0	0	0	0	0	0	9	0	0	0	0	0	0	0	0	0	0	0	0	0	0	0	0	0	0	0	0	0	0	0	0	0	0	0	0	0
322136	0	0	0	0	0	0	0	0	0	0	0	3	0	0	0	0	0	0	1	0	0	0	0	0	0	0	0	0	0	0	0	0	0	0	0	0	0	0	0	0	5	0	0	0	0	0	0	0	0
573135	0	0	0	0	0	0	0	0	0	0	2	0	0	0	0	0	1	0	0	0	0	1	1	0	0	0	0	0	0	0	0	0	0	1	0	0	1	0	0	0	0	1	0	0	0	0	0	0	1
586093	0	0	0	0	0	0	0	0	0	0	0	0	0	0	1	0	0	0	0	8	0	0	0	0	0	0	0	0	0	0	0	0	0	0	0	0	0	0	0	0	0	0	0	0	0	0	0	0	0
777498	0	0	0	0	0	0	0	0	0	0	0	0	0	0	0	0	0	0	0	0	0	0	0	0	0	0	0	0	0	0	0	0	0	0	0	0	0	0	0	0	1	0	0	0	0	0	0	8	0
783719	0	0	0	0	0	0	0	0	0	1	0	0	0	0	0	0	1	0	0	0	0	0	0	0	0	1	0	0	0	0	0	0	0	0	0	4	0	0	0	0	0	0	0	2	0	0	0	0	0
854272	0	0	9	0	0	0	0	0	0	0	0	0	0	0	0	0	0	0	0	0	0	0	0	0	0	0	0	0	0	0	0	0	0	0	0	0	0	0	0	0	0	0	0	0	0	0	0	0	0
910853	0	0	0	0	0	0	0	0	0	0	0	0	0	0	0	0	0	0	0	0	0	0	0	0	0	7	0	0	0	0	0	0	0	2	0	0	0	0	0	0	0	0	0	0	0	0	0	0	0
1078207	0	0	0	0	0	0	0	2	0	0	0	0	0	0	0	0	1	0	1	1	0	0	0	0	0	0	0	0	0	0	0	0	0	0	0	0	0	0	0	0	0	0	1	0	0	0	0	1	0
1101451	0	0	0	0	0	0	0	0	0	0	0	0	1	0	0	0	0	0	0	0	0	0	0	0	0	1	0	0	0	0	0	0	0	0	0	0	0	0	0	0	1	0	0	3	0	0	1	0	0
214919	0	0	0	1	0	0	1	0	0	0	0	0	0	0	0	0	0	1	1	0	0	0	0	0	0	0	0	0	1	1	0	0	0	0	0	0	0	1	0	0	0	0	0	0	0	0	0	0	0
296358	1	0	0	0	0	0	0	0	0	0	0	5	0	0	1	1	0	0	0	0	0	0	0	0	0	0	0	0	0	0	0	0	0	0	0	0	0	0	0	0	0	0	0	0	0	0	0	0	0
4436051	0	0	0	0	0	0	0	0	0	0	0	0	0	0	0	0	0	0	0	7	0	1	0	0	0	0	0	0	0	0	0	0	0	0	0	0	0	0	0	0	0	0	0	0	0	0	0	0	0
573124	0	0	0	0	0	0	0	0	0	0	0	1	0	0	1	0	1	0	1	0	0	3	0	0	0	0	1	0	0	0	0	0	0	0	0	0	0	0	0	0	0	0	0	0	0	0	0	0	0
589277	0	0	0	0	0	0	1	5	0	0	0	0	0	0	0	0	0	0	0	0	0	0	0	0	0	0	0	0	0	0	2	0	0	0	0	0	0	0	0	0	0	0	0	0	0	0	0	0	0
646549	0	0	0	0	0	0	0	0	0	0	1	1	0	0	0	0	0	0	0	1	0	0	0	0	0	0	0	0	0	0	1	0	1	1	0	1	1	0	0	0	0	0	0	0	0	0	0	0	0
732609	0	0	0	0	0	0	0	0	0	0	0	0	0	0	0	0	1	0	0	0	0	0	2	0	0	5	0	0	0	0	0	0	0	0	0	0	0	0	0	0	0	0	0	0	0	0	0	0	0
1002005	0	0	0	0	0	0	0	0	0	5	1	0	0	0	0	0	0	0	0	0	0	0	0	0	0	0	0	0	0	0	0	0	0	0	0	0	0	0	0	0	0	0	0	0	0	1	0	0	0
1082539	0	0	0	0	0	0	0	0	0	0	0	0	0	0	0	0	0	0	0	3	0	0	0	0	0	1	0	0	0	0	0	0	0	0	0	0	0	0	0	0	0	1	0	0	0	0	0	2	0
1141758	0	0	0	0	0	0	0	0	0	0	0	0	0	0	0	0	0	0	0	0	0	0	0	0	0	0	0	0	0	0	0	0	0	0	0	2	0	0	0	0	0	0	0	0	0	0	2	2	0
2130193	0	0	0	0	0	0	0	0	0	0	0	0	0	0	0	0	0	0	0	0	0	0	0	0	0	0	0	0	0	0	0	0	0	0	0	0	0	0	0	0	0	0	0	0	0	0	0	7	0
4111715	1	0	0	0	0	0	0	0	0	0	0	2	0	0	3	0	0	0	1	0	0	0	0	0	0	0	0	0	0	0	0	0	0	0	0	0	0	0	0	0	0	0	0	0	0	0	0	0	0
518743	0	0	0	0	0	0	0	0	0	0	0	2	0	0	0	0	0	0	0	0	0	0	0	0	0	1	2	2	0	0	0	0	0	0	0	0	0	0	0	0	0	0	0	0	0	0	0	0	0
543942	0	0	0	0	0	0	0	0	0	0	0	0	0	0	0	0	0	0	0	0	0	0	0	0	0	0	0	0	0	0	0	0	0	0	0	0	0	0	0	0	0	0	1	0	0	0	1	0	0
544313	1	0	0	0	0	0	0	0	0	0	0	0	0	0	0	0	0	0	0	0	0	0	0	0	0	1	0	0	0	0	4	1	0	0	0	0	0	0	0	0	0	0	0	0	0	0	0	0	0
588216	0	0	0	0	0	0	0	0	0	0	0	4	0	0	2	0	0	0	1	0	0	0	0	0	0	0	0	0	0	0	0	0	0	0	0	0	0	0	0	0	0	0	0	0	0	0	0	0	0
891054	0	0	0	0	2	0	0	0	0	0	0	0	0	0	0	0	0	0	0	0	0	0	0	0	0	0	0	0	0	0	0	0	0	0	0	0	0	0	0	0	0	0	0	0	0	0	0	0	0
929230	0	0	0	0	0	0	0	0	0	0	0	0	0	0	0	0	0	0	0	0	0	0	0	0	0	0	0	0	0	0	0	0	0	0	0	0	0	0	0	0	0	0	0	0	0	0	0	0	0
1040713	0	0	4	0	0	0	0	0	0	0	0	0	0	0	0	0	0	0	0	0	0	0	0	0	0	0	0	0	0	0	0	0	0	0	0	0	0	0	0	0	1	0	1	0	0	0	0	0	0
1066814	0	0	0	0	0	0	0	0	0	0	0	0	0	0	0	0	0	0	0	0	0	0	0	0	0	0	0	0	0	1	0	0	2	0	0	2	0	0	0	0	0	0	0	0	0	0	0	0	1
1106674	0	0	0	0	0	0	0	0	0	0	0	0	0	0	0	0	0	0	0	0	0	0	0	0	0	0	0	0	0	0	0	0	0	0	0	0	0	0	0	0	0	0	0	0	0	0	0	0	0
153978	0	0	0	0	0	0	0	0	0	1	0	0	0	0	0	0	1	0	1	0	0	0	1	0	0	1	1	0	0	0	0	0	0	0	0	0	0	0	0	0	0	0	0	0	0	0	0	0	0
504674	0	0	0	0	0	0	0	0	0	0	0	0	0	0	0	0	0	0	0	0	0	0	0	0	0	0	0	0	0	0	0	0	0	0	0	0	0	0	0	0	0	0	0	0	0	0	0	0	0
572351	1	0	1	0	1	0	0	1	0	0	0	0	0	1	0	0	0	0	0	0	0	1	0	0	0	0	0	0	0	0	0	0	0	0	0	0	0	0	0	0	0	0	0	0	0	0	0	0	0
582973	0	0	0	0	0	0	0	0	0	0	0	0	0	0	0	0	0	0	0	0	0	0	0	0	0	0	3	0	0	0	0	0	0	0	0	0	0	0	0	0	0	0	2	0	0	0	0	0	0
738230	0	0	0	0	0	0	0	0	0	0	0	0	0	0	0	0	0	0	0	3	0	0	0	0	0	1	1	0	0	0	0	0	0	0	0	1	0	0	0	0	0	0	0	0	0	0	0	0	0
1028283	0	1	1	0	1	0	0	1	0	0	0	0	0	0	0	0	0	0	0	0	0	1	0	0	0	0	0	0	0	0	0	0	0	0	0	0	0	0	0	0	0	0	0	0	0	0	0	0	0
113773	0	0	0	0	0	0	0	1	0	0	0	0	0	1	0	0	1	0	0	0	0	0	0	1	0	0	0	1	0	0	0	0	0	0	0	0	0	0	0	0	0	0	0	0	0	0	0	0	0
130468	0	0	0	0	0	0	0	0	0	2	0	0	0	0	0	0	0	0	0	2	0	0	0	0	0	0	0	0	0	0	0	0	0	0	0	0	0	0	0	0	1	0	0	0	0	0	0	0	0
210269	0	0	0	0	0	0	0	0	0	1	0	0	0	0	1	0	0	0	0	0	0	0	0	0	0	0	0	0	0	0	0	0	0	1	0	0	1	1	0	0	0	0	0	0	0	0	0	0	0
3841245	0	0	0	0	0	0	0	0	0	0	0	0	0	0	0	0	0	2	3	0	0	0	0	0	0	0	0	0	0	0	0	0	0	0	0	0	0	0	0	0	0	0	0	0	0	0	0	0	0
388763	0	0	0	0	0	0	0	0	0	0	0	0	0	0	0	0	0	0	0	2	0	1	0	0	0	0	2	0	0	0	0	0	0	0	0	0	0	0	0	0	0	0	0	0	0	0	0	0	0
545862	0	0	0	0	0	0	0	0	0	0	0	0	0	0	0	0	0	0	0	0	0	0	0	0	0	0	2	0	0	0	0	0	0	0	0	0	0	0	0	0	0	0	0	0	0	3	0	0	0
581003	0	0	0	0	0	0	0	0	0	0	0	0	0	0	0	0	0	0	0	0	0	0	0	0	0	0	0	0	0	0	0	0	0	0	0	0	0	0	0	0	0	5	0	0	0	0	0	0	0
626495	0	0	0	0	0	0	0	0	0	0	0	0	0	0	0	0	0	0	0	4	0	0	0	0	0	1	0	0	0	0	0	0	0	0	0	0	0	0	0	0	0	0	0	0	0	0	0	0	0
688133	0	0	0	0	0	0	0	0	0	0	0	0	0	0	1	0	0	0	0	3	0	0	0	0	0	1	0	0	0	0	0	0	0	0	0	0	0	0	0	0	0	0	0	0	0	0	0	0	0
734945	0	0	0	0	0	0	0	0	0	0	0	0	0	0	0	0	4	0	0	0	0	0	0	0	0	0	0	0	0	0	0	0	0	0	0	0	0	0	0	0	0	0	1	0	0	0	0	0	0
735769	0	0	0	0	0	0	0	0	0	0	0	0	0	0	0	0	0	0	0	0	0	0	0	0	0	0	0	0	0	0	0	0	0	0	0	0	0	0	0	0	0	0	0	0	0	0	5	0	0
788268	0	0	0	0	0	0	0	0	0	0	0	0	0	0	0	0	0	0	0	0	0	0	0	0	0	0	0	0	0	0	0	0	0	0	0	0	0	0	0	0	0	0	0	5	0	0	0	0	0
790545	0	0	0	0	0	0	0	0	0	0	0	0	0	0	0	1	1	0	0	2	0	0	0	0	0	0	0	0	0	0	0	0	0	0	0	0	0	0	0	0	0	0	0	1	0	0	0	0	0
882018	0	0	0	0	0	0	0	0	0	0	0	0	0	0	0	0	0	0	0	0	0	0	0	0	0	0	0	0	0	0	0	0	0	0	0	0	0	0	0	0	0	0	0	0	0	0	0	5	0
900973	0	0	0	0	0	0	0	0	0	0	0	0	0	0	0	0	0	0	0	0	0	0	0	0	0	0	0	0	0	0	0	0	0	0	0	0	0	0	0	0	0	0	0	0	5	0	0	0	0
949789	0	0	0	0	0	0	0	0	0	0	0	0	0	0	0	0	2	0	0	2	0	0	0	0	0	0	0	0	0	0	0	0	0	0	0	1	0	0	0	0	0	0	0	0	0	0	0	0	0
1050608	0	0	0	0	0	0	0	0	0	0	0	0	0	0	0	0	0	0	0	0	0	0	0	0	0	0	0	0	0	0	0	0	0	0	0	0	0	0	0	0	4	0	0	0	0	0	0	0	0
1062748	0	0	0	0	0	0	0	0	0	0	0	0	0	0	0	0	0	0	0	0	0	0	0	0	0	0	0	0	0	0	0	0	0	0	0	0	0	0	0	0	0	4	0	0	0	0	0	0	0
1064036	0	0	0	0	0	0	0	0	0	0	0	1	0	0	0	0	0	0	0	0	0	0	0	0	0	0	0	0	0	0	0	0	0	0	0	0	0	0	0	0	0	0	0	0	3	0	0	0	0
128347	0	0	0	0	0	0	0	0	0	0	0	0	0	0	0	0	3	0	0	0	0	1	0	0	0	0	0	0	0	0	0	0	0	0	0	0	0	0	0	0	0	0	0	0	0	0	0	0	0
294682	0	0	0	0	0	0	0	0	0	0	0	0	0	0	0	0	0	0	0	3	0	0	0	0	0	0	0	0	0	0	1	0	0	0	0	0	0	0	0	0	0	0	0	0	0	0	0	0	0
4332202	0	0	0	0	0	0	0	0	0	0	0	0	0	0	0	0	0	0	0	1	0	0	0	0	0	0	0	0	0	0	0	0	0	0	0	0	0	0	0	0	0	0	0	0	0	1	1	1	0
503197	0	0	0	0	0	0	0	0	0	0	0	1	0	0	0	0	0	0	0	0	0	0	0	0	0	0	0	0	0	1	0	0	0	0	0	0	0	2	0	0	0	0	0	0	0	0	0	0	0
503315	0	0	0	0	0	0	0	0	0	0	1	0	0	0	0	0	0	0	0	0	0	0	0	0	0	0	0	0	0	0	0	0	0	0	0	0	0	0	0	0	0	0	0	0	0	0	0	0	0
529740	0	0	0	0	0	0	0	0	0	0	0	0	0	0	0	0	0	0	0	0	0	0	0	0	0	0	0	0	0	0	4	0	0	0	0	0	0	0	0	0	0	0	0	0	0	0	0	0	0
532232	0	0	0	0	0	0	0	0	0	0	0	0	0	0	0	0	0	0	0	0	0	0	0	0	0	4	0	0	0	0	0	0	0	0	0	0	0	0	0	0	0	0	0	0	0	0	0	0	0
544480	0	0	0	0	0	0	0	0	0	0	0	0	0	0	0	0	0	0	0	0	0	0	0	0	0	0	0	0	0	0	0	0	1	0	0	1	0	0	0	0	0	0	0	0	0	0	0	0	0
564586	0	0	0	0	0	0	0	0	0	0	0	0	0	0	0	0	0	0	0	0	0	0	0	0	0	0	0	0	0	0	0	0	0	0	0	2	1	0	0	0	0	0	0	0	0	0	1	0	0
564941	0	0	0	0	0	0	0	0	0	0	0	0	0	0	0	0	0	0	0	0	0	0	0	0	0	0	0	0	0	0	0	0	0	0	0	0	0	0	0	0	0	4	0	0	0	0	0	0	0
606965	0	0	0	0	0	0	0	0	0	0	0	0	0	0	0	0	0	0	0	0	0	3	0	0	0	0	0	0	0	0	0	0	0	0	0	0	0	0	0	0	0	0	0	0	0	0	0	0	0
676611	0	0	0	0	0	0	0	0	0	0	0	0	0	0	1	0	0	0	0	3	0	0	0	0	0	0	0	0	0	0	0	0	0	0	0	0	0	0	0	0	0	0	0	0	0	0	0	0	0
686789	0	0	0	0	0	0	0	0	0	0	0	0	0	0	0	0	0	0	0	0	0	0	0	0	0	0	0	0	0	0	0	0	0	0	0	0	0	0	0	0	0	0	4	0	0	0	0	0	0
1033473	0	0	0	0	0	0	0	0	0	0	0	0	0	0	0	0	0	0	0	0	0	0	0	0	0	3	0	0	0	0	0	0	0	0	0	0	0	0	0	0	0	0	0	0	0	0	0	0	0
1045797	0	0	0	0	0	0	0	0	0	0	0	0	0	0	0	0	0	0	0	0	0	0	0	0	0	2	1	0	0	0	0	0	0	0	0	0	0	0	0	0	0	0	0	0	0	0	0	0	0
1048497	0	0	0	0	0	0	0	0	0	0	0	0	0	0	0	0	0	0	0	3	0	0	0	0	0	0	0	0	0	0	0	0	0	0	0	0	0	0	0	0	0	0	0	0	0	0	0	0	0
1081222	0	0	0	0	0	0	0	0	0	0	0	0	0	1	0	0	0	2	0	0	0	0	0	0	0	0	0	0	0	0	0	0	0	0	0	0	0	0	0	0	0	0	0	0	0	0	0	0	0
1105574	0	0	0	0	0	0	0	0	0	0	0	0	0	0	0	0	0	0	0	0	0	0	0	0	0	0	3	0	0	0	0	0	0	0	0	0	0	0	0	0	0	0	0	0	0	0	0	0	0
128382	0	0	0	0	0	0	0	0	0	0	0	0	0	0	0	0	0	0	0	0	0	0	0	0	0	0	0	0	0	0	0	0	0	0	0	0	0	0	0	0	0	0	0	3	0	0	0	0	0
1964005	0	0	0	0	0	0	0	0	0	0	0	0	0	0	0	0	0	0	0	0	0	0	0	0	0	0	0	0	3	0	0	0	0	0	0	0	0	0	0	0	0	0	0	0	0	0	0	0	0
226338	0	0	0	0	0	0	0	1	0	0	0	0	0	0	0	0	0	0	1	0	0	1	0	0	0	0	0	0	0	0	0	0	0	0	0	0	0	0	0	0	0	0	0	0	0	0	0	0	0
2281837	0	0	0	0	0	0	0	0	0	0	0	2	0	0	0	0	0	0	1	0	0	0	0	0	0	0	0	0	0	0	0	0	0	0	0	0	0	0	0	0	0	0	0	0	0	0	0	0	0
262377	1	0	0	0	0	0	0	0	0	0	0	0	0	0	0	0	0	0	0	0	0	1	0	0	0	0	1	0	0	0	0	0	0	0	0	0	0	0	0	0	0	0	0	0	0	0	0	0	0
284014	0	0	0	0	0	0	0	0	0	0	0	2	0	0	0	0	0	0	1	0	0	0	0	0	0	0	0	0	0	0	0	0	0	0	0	0	0	0	0	0	0	0	0	0	0	0	0	0	0
309433	0	0	0	0	0	0	0	0	0	0	0	0	0	0	0	0	0	0	0	0	0	0	0	0	0	0	3	0	0	0	0	0	0	0	0	0	0	0	0	0	0	0	0	0	0	0	0	0	0
309940	0	0	0	0	0	0	0	0	0	0	0	0	0	0	0	0	0	0	0	0	0	2	0	0	0	0	0	0	0	0	0	0	0	0	0	0	0	0	0	0	0	1	0	0	0	0	0	0	0
326968	0	0	0	0	0	0	0	0	0	1	0	0	1	0	0	0	0	0	0	0	0	0	0	0	0	0	0	0	0	0	0	1	0	0	0	0	0	0	0	0	0	0	0	0	0	0	0	0	0
3359884	0	0	0	0	0	0	0	0	0	0	0	0	0	0	0	0	0	0	0	0	0	0	0	0	0	0	0	0	0	0	0	0	0	0	0	0	0	0	0	0	0	0	0	0	0	0	3	0	0
352304	0	0	1	0	0	0	0	0	0	0	0	0	0	0	0	0	0	0	0	0	0	0	0	0	0	0	0	0	0	0	2	0	0	0	0	0	0	0	0	0	0	0	0	0	0	0	0	0	0
4297838	0	3	0	0	0	0	0	0	0	0	0	0	0	0	0	0	0	0	0	0	0	0	0	0	0	0	0	0	0	0	0	0	0	0	0	0	0	0	0	0	0	0	0	0	0	0	0	0	0
4376828	0	1	0	0	0	0	0	0	0	0	0	1	0	0	0	0	0	0	0	1	0	0	0	0	0	0	0	0	0	0	0	0	0	0	0	0	0	0	0	0	0	0	0	0	0	0	0	0	0
4404577	0	0	0	0	0	0	0	1	0	0	0	0	0	1	0	0	0	0	0	0	0	0	0	0	0	0	0	0	0	0	0	0	0	0	0	0	0	0	0	0	0	0	0	0	0	0	0	0	0
4454531	0	0	0	0	0	0	0	0	0	0	0	2	0	0	1	0	0	0	0	0	0	0	0	0	0	0	0	0	0	0	0	0	0	0	0	0	0	0	0	0	0	0	0	0	0	0	0	0	0
525698	0	0	3	0	0	0	0	0	0	0	0	0	0	0	0	0	0	0	0	0	0	0	0	0	0	0	0	0	0	0	0	0	0	0	0	0	0	0	0	0	0	0	0	0	0	0	0	0	0
549756	0	0	0	0	0	0	0	0	0	0	0	0	0	0	2	0	0	0	0	0	0	0	0	0	0	0	1	0	0	0	0	0	0	0	0	0	0	0	0	0	0	0	0	0	0	0	0	0	0
580625	0	0	0	0	0	0	0	0	0	0	0	0	0	0	0	0	0	0	0	0	0	0	0	0	0	0	1	0	1	0	0	0	0	0	0	1	0	0	0	0	0	0	0	0	0	0	0	0	0
69292	0	0	0	0	0	0	0	0	0	0	0	0	0	0	0	0	0	0	0	0	0	0	0	0	0	0	1	0	0	0	0	0	0	0	0	0	0	0	0	0	0	0	0	0	0	0	2	0	0
799884	0	0	0	0	0	0	3	0	0	0	0	0	0	0	0	0	0	0	0	0	0	0	0	0	0	0	0	0	0	0	0	0	0	0	0	0	0	0	0	0	0	0	0	0	0	0	0	0	0
822770	0	0	0	0	0	0	0	0	0	0	0	0	0	0	0	0	0	0	0	0	0	0	0	0	0	0	0	0	0	0	0	0	0	0	0	0	0	0	0	0	3	0	0	0	0	0	0	0	0
846283	0	0	0	0	0	0	0	1	0	0	0	0	0	0	0	0	0	0	0	0	0	0	0	0	0	0	0	0	0	0	0	1	0	0	0	0	0	0	0	0	0	0	1	0	0	0	0	0	0
960682	0	0	0	0	0	0	0	0	0	0	0	0	0	0	0	0	0	0	0	0	0	0	0	3	0	0	0	0	0	0	0	0	0	0	0	0	0	0	0	0	0	0	0	0	0	0	0	0	0
1036749	0	0	0	0	0	0	0	0	0	0	0	0	0	0	0	0	0	0	0	0	0	0	0	0	0	0	0	0	0	0	0	0	0	0	0	0	0	0	0	0	0	0	0	0	2	0	0	0	0
1074625	0	0	0	0	0	0	0	0	0	0	0	0	0	0	0	0	0	0	0	0	1	0	0	0	0	0	0	0	0	0	0	0	0	0	0	0	0	0	0	0	0	0	1	0	0	0	0	0	0
128604	0	0	0	0	0	0	0	0	0	0	0	0	0	0	0	2	0	0	0	0	0	0	0	0	0	0	0	0	0	0	0	0	0	0	0	0	0	0	0	0	0	0	0	0	0	0	0	0	0
137580	0	0	0	0	0	0	0	0	0	0	0	0	0	0	0	0	0	0	0	2	0	0	0	0	0	0	0	0	0	0	0	0	0	0	0	0	0	0	0	0	0	0	0	0	0	0	0	0	0
192342	0	0	0	0	0	0	0	0	0	0	0	1	0	0	0	0	0	1	0	0	0	0	0	0	0	0	0	0	0	0	0	0	0	0	0	0	0	0	0	0	0	0	0	0	0	0	0	0	0
227285	0	0	0	0	0	0	0	0	0	0	0	0	0	0	0	0	0	2	0	0	0	0	0	0	0	0	0	0	0	0	0	0	0	0	0	0	0	0	0	0	0	0	0	0	0	0	0	0	0
232696	0	0	0	0	0	0	0	0	0	0	0	0	1	0	0	0	0	0	0	0	0	0	0	0	0	0	0	0	0	0	0	0	0	1	0	0	0	0	0	0	0	0	0	0	0	0	0	0	0
243777	0	0	0	0	0	0	0	0	0	0	0	0	0	0	0	0	0	0	0	0	0	0	0	0	0	0	0	0	0	0	0	0	2	0	0	0	0	0	0	0	0	0	0	0	0	0	0	0	0
259993	0	0	0	1	0	0	0	0	0	0	0	0	0	0	0	0	0	0	0	0	0	0	1	0	0	0	0	0	0	0	0	0	0	0	0	0	0	0	0	0	0	0	0	0	0	0	0	0	0
269901	0	0	0	0	0	0	0	0	0	0	0	0	0	0	0	2	0	0	0	0	0	0	0	0	0	0	0	0	0	0	0	0	0	0	0	0	0	0	0	0	0	0	0	0	0	0	0	0	0
346085	2	0	0	0	0	0	0	0	0	0	0	0	0	0	0	0	0	0	0	0	0	0	0	0	0	0	0	0	0	0	0	0	0	0	0	0	0	0	0	0	0	0	0	0	0	0	0	0	0
3574065	0	0	0	0	0	0	0	0	0	0	0	0	0	0	0	0	0	0	0	0	0	0	0	0	0	0	0	0	0	0	0	0	0	0	0	0	0	0	0	0	0	0	0	0	0	0	2	0	0
362344	0	0	0	0	0	0	0	2	0	0	0	0	0	0	0	0	0	0	0	0	0	0	0	0	0	0	0	0	0	0	0	0	0	0	0	0	0	0	0	0	0	0	0	0	0	0	0	0	0
366352	0	0	0	0	0	0	0	0	0	0	0	0	0	0	0	0	0	0	0	0	0	0	0	0	0	0	0	0	0	0	0	0	0	0	0	0	0	0	0	0	0	2	0	0	0	0	0	0	0
370086	0	0	0	0	0	0	0	0	0	0	0	0	0	0	0	0	0	0	0	0	0	0	0	0	0	0	0	0	0	0	2	0	0	0	0	0	0	0	0	0	0	0	0	0	0	0	0	0	0
495079	0	0	0	0	0	0	0	0	0	0	2	0	0	0	0	0	0	0	0	0	0	0	0	0	0	0	0	0	0	0	0	0	0	0	0	0	0	0	0	0	0	0	0	0	0	0	0	0	0
509452	0	0	0	0	0	0	0	0	0	0	0	0	0	0	0	0	0	1	0	0	1	0	0	0	0	0	0	0	0	0	0	0	0	0	0	0	0	0	0	0	0	0	0	0	0	0	0	0	0
542429	0	0	0	0	0	0	0	0	0	0	0	0	0	0	0	0	0	0	0	0	0	0	1	0	0	0	1	0	0	0	0	0	0	0	0	0	0	0	0	0	0	0	0	0	0	0	0	0	0
581021	0	0	0	0	0	0	0	0	0	2	0	0	0	0	0	0	0	0	0	0	0	0	0	0	0	0	0	0	0	0	0	0	0	0	0	0	0	0	0	0	0	0	0	0	0	0	0	0	0
582921	0	0	0	0	0	0	0	0	0	0	0	1	0	0	0	0	0	0	0	0	0	0	0	0	0	0	0	0	0	0	0	0	0	0	0	0	0	0	0	0	0	0	0	0	0	0	0	0	0
588929	0	0	0	0	0	0	0	0	0	0	0	0	0	0	0	0	0	0	0	0	0	0	0	0	0	0	0	0	0	0	0	0	0	0	0	0	0	0	0	0	0	2	0	0	0	0	0	0	0
611931	0	0	0	0	0	0	0	0	0	0	0	2	0	0	0	0	0	0	0	0	0	0	0	0	0	0	0	0	0	0	0	0	0	0	0	0	0	0	0	0	0	0	0	0	0	0	0	0	0
730049	0	0	0	0	0	0	0	0	0	0	0	0	0	0	0	0	0	1	0	0	0	0	0	0	0	0	0	0	0	0	0	1	0	0	0	0	0	0	0	0	0	0	0	0	0	0	0	0	0
753638	0	0	0	0	0	0	0	0	0	0	0	0	0	0	0	0	0	0	0	0	0	0	0	0	1	0	0	0	1	0	0	0	0	0	0	0	0	0	0	0	0	0	0	0	0	0	0	0	0
766768	0	0	0	0	0	0	0	0	0	0	0	0	0	0	1	0	0	1	0	0	0	0	0	0	0	0	0	0	0	0	0	0	0	0	0	0	0	0	0	0	0	0	0	0	0	0	0	0	0
778478	0	0	0	0	0	0	0	0	0	0	0	0	0	0	0	0	0	0	0	0	0	0	0	0	0	0	2	0	0	0	0	0	0	0	0	0	0	0	0	0	0	0	0	0	0	0	0	0	0
810399	0	0	0	0	0	0	0	0	0	0	0	0	0	0	0	0	0	0	0	0	0	0	0	0	0	0	0	0	0	0	0	0	0	0	0	0	0	0	0	0	2	0	0	0	0	0	0	0	0
824606	0	0	0	0	0	0	0	0	0	0	0	0	0	0	0	0	0	0	0	0	0	0	0	0	0	2	0	0	0	0	0	0	0	0	0	0	0	0	0	0	0	0	0	0	0	0	0	0	0
833174	0	0	0	0	0	0	0	0	0	0	0	0	0	0	0	0	0	0	0	0	0	0	0	0	0	2	0	0	0	0	0	0	0	0	0	0	0	0	0	0	0	0	0	0	0	0	0	0	0
843459	0	0	0	0	0	0	0	0	0	0	0	0	0	0	0	0	0	0	0	0	0	0	0	0	0	0	0	0	0	0	0	0	0	0	0	0	0	0	0	0	0	2	0	0	0	0	0	0	0
858535	0	0	0	0	0	0	0	2	0	0	0	0	0	0	0	0	0	0	0	0	0	0	0	0	0	0	0	0	0	0	0	0	0	0	0	0	0	0	0	0	0	0	0	0	0	0	0	0	0
930873	0	0	0	0	0	0	0	0	0	0	0	0	0	0	0	0	0	0	0	0	0	0	0	0	0	0	1	0	0	0	0	0	0	0	0	0	0	0	0	0	0	0	0	1	0	0	0	0	0
941487	0	0	0	0	2	0	0	0	0	0	0	0	0	0	0	0	0	0	0	0	0	0	0	0	0	0	0	0	0	0	0	0	0	0	0	0	0	0	0	0	0	0	0	0	0	0	0	0	0
947112	0	0	0	0	0	0	0	0	0	0	0	0	0	0	0	0	0	0	0	0	0	2	0	0	0	0	0	0	0	0	0	0	0	0	0	0	0	0	0	0	0	0	0	0	0	0	0	0	0
970138	0	0	0	0	0	0	0	0	0	0	0	0	0	0	0	0	0	0	0	2	0	0	0	0	0	0	0	0	0	0	0	0	0	0	0	0	0	0	0	0	0	0	0	0	0	0	0	0	0
992510	0	0	0	0	0	0	0	0	0	0	0	2	0	0	0	0	0	0	0	0	0	0	0	0	0	0	0	0	0	0	0	0	0	0	0	0	0	0	0	0	0	0	0	0	0	0	0	0	0
1007399	0	0	0	0	0	0	0	0	0	0	0	0	0	0	0	0	0	0	0	1	0	0	0	0	0	0	0	0	0	0	0	0	0	0	0	0	0	0	0	0	0	0	0	0	0	0	0	0	0
104135	0	0	0	0	0	0	0	0	0	0	0	0	0	0	0	0	0	0	0	0	1	0	0	0	0	0	0	0	0	0	0	0	0	0	0	0	0	0	0	0	0	0	0	0	0	0	0	0	0
1072288	0	0	0	0	0	0	0	0	0	0	0	0	0	0	0	0	0	0	0	0	0	0	0	0	0	0	0	1	0	0	0	0	0	0	0	0	0	0	0	0	0	0	0	0	0	0	0	0	0
1076316	0	0	0	0	0	0	0	0	0	0	0	0	0	0	0	0	0	0	0	0	0	0	0	0	0	0	0	0	0	0	0	0	0	1	0	0	0	0	0	0	0	0	0	0	0	0	0	0	0
1082607	0	0	0	0	0	0	0	0	0	0	0	0	0	0	0	0	0	0	0	0	0	0	0	0	0	0	0	0	0	0	0	0	0	0	0	0	0	0	0	0	0	0	0	0	0	0	0	0	0
1083508	0	0	0	0	0	0	1	0	0	0	0	0	0	0	0	0	0	0	0	0	0	0	0	0	0	0	0	0	0	0	0	0	0	0	0	0	0	0	0	0	0	0	0	0	0	0	0	0	0
1096010	0	0	0	0	0	0	0	0	0	0	0	0	0	0	0	0	0	0	0	0	0	0	0	0	0	0	0	0	0	0	0	0	0	0	0	0	0	0	0	0	0	0	0	0	0	1	0	0	0
132041	1	0	0	0	0	0	0	0	0	0	0	0	0	0	0	0	0	0	0	0	0	0	0	0	0	0	0	0	0	0	0	0	0	0	0	0	0	0	0	0	0	0	0	0	0	0	0	0	0
145619	0	0	0	0	0	0	0	0	0	0	0	0	0	1	0	0	0	0	0	0	0	0	0	0	0	0	0	0	0	0	0	0	0	0	0	0	0	0	0	0	0	0	0	0	0	0	0	0	0
15129	0	0	1	0	0	0	0	0	0	0	0	0	0	0	0	0	0	0	0	0	0	0	0	0	0	0	0	0	0	0	0	0	0	0	0	0	0	0	0	0	0	0	0	0	0	0	0	0	0
209511	0	0	0	0	0	0	0	0	0	0	0	0	0	0	0	0	0	0	0	0	0	0	0	0	0	0	0	0	0	0	0	0	0	0	0	0	0	0	0	0	0	0	0	0	0	1	0	0	0
2307137	0	0	0	0	0	0	0	0	0	0	0	0	0	0	0	0	0	0	0	0	0	0	0	0	0	0	0	0	0	0	0	0	0	0	0	0	0	0	0	0	0	0	0	0	0	0	1	0	0
243185	0	0	0	0	0	0	0	0	0	0	0	0	0	0	0	0	0	0	0	0	0	0	0	0	0	0	0	0	0	0	0	0	0	0	0	0	0	0	0	0	0	0	0	0	0	0	1	0	0
255367	0	0	0	0	0	0	0	0	0	0	0	0	0	0	1	0	0	0	0	0	0	0	0	0	0	0	0	0	0	0	0	0	0	0	0	0	0	0	0	0	0	0	0	0	0	0	0	0	0
266445	0	0	0	0	0	0	0	0	0	0	0	0	0	0	0	0	0	0	0	0	0	0	0	0	0	0	0	0	0	0	0	0	0	0	0	0	0	0	0	0	0	0	0	0	1	0	0	0	0
268101	0	0	0	0	0	0	0	0	0	0	0	0	0	0	0	0	0	0	0	0	0	0	0	0	0	0	0	0	1	0	0	0	0	0	0	0	0	0	0	0	0	0	0	0	0	0	0	0	0
275097	0	0	0	0	0	0	0	0	0	0	0	0	0	0	1	0	0	0	0	0	0	0	0	0	0	0	0	0	0	0	0	0	0	0	0	0	0	0	0	0	0	0	0	0	0	0	0	0	0
288283	0	0	0	0	0	0	0	0	0	0	0	0	0	0	0	0	0	0	0	0	0	0	0	0	0	0	0	0	0	0	0	0	0	0	0	0	0	0	0	0	0	0	0	0	1	0	0	0	0
328472	0	0	0	0	0	0	0	0	0	0	0	0	0	0	0	0	0	0	0	0	0	0	0	0	0	0	0	0	1	0	0	0	0	0	0	0	0	0	0	0	0	0	0	0	0	0	0	0	0
335967	0	0	0	0	0	0	0	0	0	0	0	0	0	0	0	0	0	0	0	0	0	0	0	0	0	0	1	0	0	0	0	0	0	0	0	0	0	0	0	0	0	0	0	0	0	0	0	0	0
341460	0	0	0	0	0	0	0	0	0	0	0	0	0	0	1	0	0	0	0	0	0	0	0	0	0	0	0	0	0	0	0	0	0	0	0	0	0	0	0	0	0	0	0	0	0	0	0	0	0
342787	0	0	0	0	0	0	0	0	0	0	0	0	0	0	0	0	0	0	0	0	0	1	0	0	0	0	0	0	0	0	0	0	0	0	0	0	0	0	0	0	0	0	0	0	0	0	0	0	0
345540	0	0	0	0	0	0	0	0	0	0	0	0	0	0	0	0	0	0	0	0	0	0	0	0	0	0	0	0	0	0	0	0	0	0	0	0	0	0	0	0	0	1	0	0	0	0	0	0	0
346056	0	0	0	0	0	0	0	0	0	0	0	0	0	0	0	0	0	0	0	0	0	0	0	0	0	0	0	0	0	0	0	0	0	0	0	0	0	0	0	0	0	0	0	0	0	0	0	0	0
362172	0	0	0	0	0	0	0	0	0	0	0	0	0	0	0	0	0	0	0	0	0	0	0	0	0	0	0	0	0	0	0	0	0	0	0	0	0	0	0	0	1	0	0	0	0	0	0	0	0
400253	0	0	0	0	0	0	0	0	0	0	0	0	0	0	0	0	0	0	0	0	1	0	0	0	0	0	0	0	0	0	0	0	0	0	0	0	0	0	0	0	0	0	0	0	0	0	0	0	0
420127	0	0	0	0	0	0	0	0	0	0	0	0	0	0	0	0	0	0	0	0	0	0	0	0	0	0	0	0	0	0	0	0	0	0	0	0	0	0	0	0	0	0	0	0	0	0	0	0	0
4294954	0	0	0	0	0	0	0	0	0	1	0	0	0	0	0	0	0	0	0	0	0	0	0	0	0	0	0	0	0	0	0	0	0	0	0	0	0	0	0	0	0	0	0	0	0	0	0	0	0
4321285	0	0	0	0	0	0	0	0	0	0	0	0	0	0	0	0	0	0	0	0	0	0	0	0	0	0	0	0	0	0	0	0	0	0	0	0	0	0	0	0	0	0	0	0	1	0	0	0	0
439982	0	0	0	0	0	0	1	0	0	0	0	0	0	0	0	0	0	0	0	0	0	0	0	0	0	0	0	0	0	0	0	0	0	0	0	0	0	0	0	0	0	0	0	0	0	0	0	0	0
4420570	0	0	0	0	0	0	0	0	0	0	0	0	0	0	0	0	0	0	0	0	0	0	0	0	0	0	0	0	0	0	0	0	0	0	0	0	0	0	0	0	0	0	0	0	0	0	1	0	0
450209	0	0	0	0	0	0	0	0	0	0	0	0	0	0	0	0	0	0	0	0	0	0	0	0	0	0	0	0	0	0	0	0	0	0	0	0	0	0	0	0	0	0	0	0	0	0	0	0	0
503389	0	0	0	0	0	0	0	0	0	0	0	0	0	0	0	0	0	0	0	0	0	0	0	0	0	0	0	0	0	0	0	0	0	0	0	0	0	0	0	0	0	0	0	0	0	1	0	0	0
526131	0	0	0	0	0	0	0	0	1	0	0	0	0	0	0	0	0	0	0	0	0	0	0	0	0	0	0	0	0	0	0	0	0	0	0	0	0	0	0	0	0	0	0	0	0	0	0	0	0
535359	0	0	0	0	0	0	0	0	1	0	0	0	0	0	0	0	0	0	0	0	0	0	0	0	0	0	0	0	0	0	0	0	0	0	0	0	0	0	0	0	0	0	0	0	0	0	0	0	0
541859	0	0	0	0	0	0	0	0	0	0	0	0	0	0	0	0	0	0	0	0	0	0	0	0	0	0	0	0	1	0	0	0	0	0	0	0	0	0	0	0	0	0	0	0	0	0	0	0	0
542475	0	0	0	0	0	0	0	0	0	0	0	0	0	0	0	0	0	0	0	0	0	0	0	0	0	0	0	0	0	0	0	0	0	0	0	0	0	0	0	0	0	0	1	0	0	0	0	0	0
549666	0	0	0	0	0	0	0	0	0	0	0	0	0	0	0	0	0	0	0	0	0	0	0	0	0	0	0	0	0	0	0	0	0	0	0	0	0	0	0	0	0	0	0	0	0	0	0	1	0
558839	0	0	0	0	0	0	0	0	0	0	0	0	0	0	0	0	0	0	0	0	0	0	0	0	0	0	0	0	0	0	0	0	0	0	0	0	0	0	0	0	0	1	0	0	0	0	0	0	0
560886	1	0	0	0	0	0	0	0	0	0	0	0	0	0	0	0	0	0	0	0	0	0	0	0	0	0	0	0	0	0	0	0	0	0	0	0	0	0	0	0	0	0	0	0	0	0	0	0	0
573413	0	0	0	0	0	0	0	0	0	0	0	0	0	0	0	0	1	0	0	0	0	0	0	0	0	0	0	0	0	0	0	0	0	0	0	0	0	0	0	0	0	0	0	0	0	0	0	0	0
574021	0	0	0	0	0	0	0	0	0	0	0	0	0	0	0	0	0	0	0	0	0	0	1	0	0	0	0	0	0	0	0	0	0	0	0	0	0	0	0	0	0	0	0	0	0	0	0	0	0
575116	0	0	0	0	0	0	0	0	0	0	0	0	0	0	0	0	0	0	0	0	0	0	1	0	0	0	0	0	0	0	0	0	0	0	0	0	0	0	0	0	0	0	0	0	0	0	0	0	0
585850	0	0	0	0	0	0	0	0	0	1	0	0	0	0	0	0	0	0	0	0	0	0	0	0	0	0	0	0	0	0	0	0	0	0	0	0	0	0	0	0	0	0	0	0	0	0	0	0	0
593376	0	0	0	0	0	0	0	0	0	0	0	0	0	0	0	0	0	0	0	1	0	0	0	0	0	0	0	0	0	0	0	0	0	0	0	0	0	0	0	0	0	0	0	0	0	0	0	0	0
59566	0	0	0	0	0	0	0	0	0	0	0	0	0	0	0	0	1	0	0	0	0	0	0	0	0	0	0	0	0	0	0	0	0	0	0	0	0	0	0	0	0	0	0	0	0	0	0	0	0
68621	0	0	0	0	0	0	0	0	0	0	0	0	0	0	0	0	0	0	0	0	0	0	0	0	0	1	0	0	0	0	0	0	0	0	0	0	0	0	0	0	0	0	0	0	0	0	0	0	0
721526	0	0	0	0	0	0	0	0	0	0	0	1	0	0	0	0	0	0	0	0	0	0	0	0	0	0	0	0	0	0	0	0	0	0	0	0	0	0	0	0	0	0	0	0	0	0	0	0	0
783638	0	0	0	0	0	0	0	0	0	0	0	0	0	0	0	0	0	1	0	0	0	0	0	0	0	0	0	0	0	0	0	0	0	0	0	0	0	0	0	0	0	0	0	0	0	0	0	0	0
813944	0	0	0	0	0	0	0	0	0	0	0	0	0	0	0	0	0	0	0	0	0	0	1	0	0	0	0	0	0	0	0	0	0	0	0	0	0	0	0	0	0	0	0	0	0	0	0	0	0
817734	0	0	0	0	0	0	0	0	0	0	0	0	0	0	0	0	0	0	0	0	0	0	0	0	0	0	0	0	0	0	0	0	0	0	0	0	0	0	0	0	0	0	0	0	0	0	0	0	0
822337	0	0	0	0	0	0	0	0	0	0	0	0	0	0	0	0	0	0	0	1	0	0	0	0	0	0	0	0	0	0	0	0	0	0	0	0	0	0	0	0	0	0	0	0	0	0	0	0	0
823634	0	0	0	0	0	0	0	0	0	0	0	0	0	0	0	0	0	0	0	0	0	0	0	0	0	0	0	0	0	0	0	0	0	0	0	0	0	0	0	0	0	0	0	0	0	0	0	0	0
829851	0	0	0	0	0	0	0	0	0	0	0	0	0	0	0	0	0	0	0	0	0	0	0	0	0	0	0	0	0	1	0	0	0	0	0	0	0	0	0	0	0	0	0	0	0	0	0	0	0
858026	0	0	0	0	0	0	0	0	0	0	0	0	0	0	0	0	0	0	0	0	0	0	0	0	0	0	0	0	0	0	0	0	0	0	0	0	0	0	0	0	0	0	0	0	0	0	0	1	0
858896	0	0	0	0	0	0	0	0	0	0	0	0	0	0	0	0	0	0	0	0	0	0	0	0	0	0	0	0	0	0	0	0	0	0	0	0	0	0	0	0	0	0	0	0	1	0	0	0	0
861807	0	0	1	0	0	0	0	0	0	0	0	0	0	0	0	0	0	0	0	0	0	0	0	0	0	0	0	0	0	0	0	0	0	0	0	0	0	0	0	0	0	0	0	0	0	0	0	0	0
873972	1	0	0	0	0	0	0	0	0	0	0	0	0	0	0	0	0	0	0	0	0	0	0	0	0	0	0	0	0	0	0	0	0	0	0	0	0	0	0	0	0	0	0	0	0	0	0	0	0
913849	0	0	0	0	0	0	0	0	0	0	0	0	0	0	0	0	0	0	0	0	0	0	0	0	0	0	0	0	0	0	0	0	0	0	0	0	0	0	0	0	0	0	0	0	0	0	0	1	0
928776	0	0	0	0	0	0	0	0	0	0	1	0	0	0	0	0	0	0	0	0	0	0	0	0	0	0	0	0	0	0	0	0	0	0	0	0	0	0	0	0	0	0	0	0	0	0	0	0	0
963779	0	0	0	0	0	0	0	0	0	0	0	0	0	0	0	0	0	0	0	0	0	0	0	0	0	0	1	0	0	0	0	0	0	0	0	0	0	0	0	0	0	0	0	0	0	0	0	0	0
96451	0	0	0	0	0	0	0	0	0	0	0	0	1	0	0	0	0	0	0	0	0	0	0	0	0	0	0	0	0	0	0	0	0	0	0	0	0	0	0	0	0	0	0	0	0	0	0	0	0
967427	0	0	0	0	0	0	0	0	0	0	0	0	0	0	0	0	0	0	0	0	0	0	0	0	0	0	0	0	0	0	0	0	0	0	0	0	0	0	0	0	1	0	0	0	0	0	0	0	0
[truncated: 5 more columns]

## Sheet: relativized_abundance_OTUtable
OTU_ID	P-002	P-018	P-053	P-057	P-063	P-078	P-091	P-098	P-129	P-138	P-146	P-172	P-177	P-178	P-188	P-203	P-210	P-220	P-232	P-235	P-236	P-239	P-246	P-261	P-270	P-271	P-275	P-279	P-292	P-293	P-301	P-303	P-322	P-326	P-068	P-087	P-124	P-363	P-368	P-374	P-390	P-083	P-115	P-162	P-281	P-284	P-361	P-371	P-039
OTU_97.29633	0.00710925	0.000464009	0.00844031	0.00113583	0.00613022	9.18e-05	0.0136	0.00114558	0.0014463	0.0297088	0.0178608	0.0192721	0.00943124	0.00138217	0.0108586	0.0034445	0.0105975	0.00877493	0.0189077	0.319431	0.0018125	0.0232417	0.0383362	0.00511271	0.308861	0.0119935	0.223613	0.0539486	0.00101987	0.0127867	0.00171022	0.00172543	0.00266701	0.0223529	0.166042	0.0134235	0.139156	0.0253799	0.00613159	0.000421823	0.00138933	0.150882	0.158069	0.0531015	0.212242	0.0499333	0.22232	0.0195882	0.317515
OTU_97.10159	0.000105063	0.0219758	0.0269761	0.0937441	0.000387271	7.34e-05	0.0125417	0.231389	0.235272	0.12386	9.63e-05	6.45e-05	0.0612638	0.000271185	2.23e-05	0.286535	0.000136268	0.0332387	0.199513	8.33e-05	0.227352	0.00567819	0.479362	0.00906782	0.000106247	0.0527568	5.96e-05	0.0136265	0.00212216	0.000125137	0.483332	0.000139148	0.16558	0.147771	0.00219559	0.000146616	0.0440874	0.0581124	0.000197793	7.44e-05	0.119569	0.00375901	0.000619067	0.0111774	0.00926385	0.464113	0	0.000914117	0.000431406
OTU_97.11480	4.67e-05	0.0463552	0.0686091	0.205397	0.422513	0.100734	0.241004	0.0146193	0.12094	2.39e-05	0.000120356	0.000139731	0.154515	0.000297429	3.35e-05	0.191767	5.24e-05	0.108091	0.212159	0.0001665	0.000810295	0.00026944	0.00483168	9.65e-05	0.000212495	0.113822	0.0128732	0.000172974	0.022808	0.220604	0.154213	0.0417629	0.105062	0.0735937	0.00603787	0.0922701	0.0394174	0.142548	9.89e-05	0.251686	0.00254273	0.00678709	0.0309534	0.00299968	0.0158809	0.00142535	0.0237258	0.0466199	0.011648
OTU_97.5759	3.5e-05	0.166526	0.129296	0.0667049	0.0768686	0.00360782	0.209547	0.0873634	6.41e-05	0.119278	0.000120356	0.000988865	0.105067	0.0300228	0.000524518	0.0986173	0.20609	0.0567367	0.0692975	8.33e-05	0.0338831	0.145467	6.1e-05	0.0809029	0.000212495	0.0266619	0.00792657	0.03619	8.24e-05	9.1e-05	0.00351816	0.0432286	0.0114524	0.0516252	0.0069527	0.00327442	0.0808362	0.00184348	0.000310818	0.0802643	0.023138	0.0166023	0.0171275	0.0672428	0.00992556	4.6e-05	0.00966608	0.251034	0.0142364
OTU_97.10237	7e-05	0.236652	0.153278	0.048642	0.118807	0.00692188	6.08e-05	0.0721977	4.58e-05	0.0700304	0.000421245	3.22e-05	0.000170286	9.62e-05	0.0250095	0.0116659	0.192264	0.0315308	0.0196137	0.000291375	7.46e-05	0.109662	3.66e-05	0.174722	0.0121122	0.00894893	5.96e-05	0.127751	0.00115379	0.1169	0.0126556	0.0474865	0.000127467	0.383644	0.0234196	0.00835709	0.0878968	0.0183919	0.000692276	0.120759	2.62e-05	0.0121124	0.0470491	0.17491	0.0193548	4.6e-05	0.0377856	0.00578941	0.0198447
OTU_97.39286	0	7.61e-06	0.216694	0.0683149	1.89e-05	9.18e-06	2.43e-05	5.29e-05	0.325748	0.0615952	0.00173312	0.0083731	0.052815	0.542222	3.35e-05	0	2.1e-05	0.190186	0.00014324	0.000582751	0.0331155	8.98e-05	3.66e-05	2.14e-05	0	0	0	1.92e-05	0.0531055	0.000102384	1.22e-05	9.28e-06	0	4.27e-05	0.00118928	0	0	0.000450151	8.48e-05	0.0085047	0.0174059	0.000104417	0	0	0.00231596	0.00216102	0.00527241	0.00121882	0
OTU_97.14352	0.00413247	0.000121707	0.00466239	0.000749865	0.00365546	0.000183604	0.00642289	0.000546352	0.000686537	0.0153988	0.00778702	0.0102004	0.00475492	0.000664841	0.00714238	0.00148044	0.00526205	0.00444047	0.0091469	0.140984	0.00105552	0.00748443	0.0171915	0.00299045	0.131853	0.00441283	0.0920794	0.0246392	0.000525389	0.00518748	0.000903971	0.000732845	0.000970712	0.0105785	0.0809624	0.00501751	0.065047	0.0129686	0.00365917	0.000186098	0.000699032	0.0751801	0.111226	0.0273542	0.0926385	0.0177479	0.137961	0.00983764	0.154443
OTU_97.12147	7e-05	0.00735568	0.0513621	0.125779	1.89e-05	2.75e-05	0.0262998	0.106415	0.0831258	0.0253536	6.02e-05	9.67e-05	0.0108983	0.000113723	2.23e-05	0.00995845	0.00320755	0.0311068	0.0533979	0.000208125	0.170951	0.383083	7.32e-05	5.36e-05	0	0.0668828	0.0747959	0.0693241	0.00466669	0.0511012	0.0172732	0.314493	0.0829125	4.27e-05	0.000914829	0	0.0103964	0.0079098	0.000141281	0.0125678	0.00692915	0.00271484	0.000206356	0.000107131	0.0143921	0.00781645	0	0.000957646	0.0112166
OTU_97.10260	4.67e-05	2.28e-05	6.32e-05	6.62e-05	3.78e-05	0.36237	1.22e-05	0.000149806	0.0124126	0.000251262	3.61e-05	4.3e-05	5.24e-05	8.75e-05	0.000189719	4.93e-05	4.19e-05	7.07e-05	0.000194397	0.000208125	4.26e-05	0.00025946	0.000109811	9.65e-05	0	8.63e-05	0	9.61e-05	0.474374	0.000102384	0.000109942	4.64e-05	9.81e-05	8.54e-05	0.000274449	0.338731	0.00222383	0.55643	8.48e-05	6.2e-05	4.37e-05	0.000104417	0.000206356	0.00207121	0.0175352	0.00119546	0.0184534	0.00152353	0.000431406
OTU_97.10073	0.000151757	0.000296661	0.000353786	5.51e-05	0.00270145	1.84e-05	0.00453738	0.000528728	3.66e-05	0.00464237	0.371322	0.266907	0.0196746	0.000113723	3.35e-05	0.00166797	0.011499	0.00318017	0.00323313	4.16e-05	5.33e-05	0.0294787	0.0322478	0.0142127	0.000106247	2.47e-05	0.0125752	0.0370548	0.000896251	0.00335593	0.0157218	0.00250466	6.86e-05	0.00254851	0.00100631	3.26e-05	0.0135654	0.0044372	0.000113025	4.34e-05	0	0.00751801	0.00309534	0.0136057	0.00628619	0.0318176	0.00878735	0.26492	0.00992235
OTU_97.1096	1.17e-05	0.0189483	0.0459163	0.042224	0.0309817	0	0.0146096	0.0190518	1.83e-05	0.0395559	3.61e-05	2.15e-05	0.00657567	0.0027031	0	0.0109651	0.161635	0.071601	0.105916	0.000124875	0.00722868	7.98e-05	3.66e-05	0.00630245	0.000212495	0.000221874	0.0141844	0.105226	0.00197793	0.1942	0.02751	0.0737298	0.0189632	1.42e-05	0.000457415	3.26e-05	0.039195	0.031382	9.89e-05	0.0394839	3.5e-05	0	0	0.00549941	0.019024	0.000137937	0.0140598	0.00278588	0.0107852
OTU_97.40670	0.903622	0.00155177	0.00151622	0.000716783	0.000472282	4.59e-05	0.0130647	0.000158618	9.15e-05	0.00247673	0.111811	0.0148437	0.00478112	0.000174958	3.35e-05	0.0156828	0.00690776	0.000471137	0.00831816	0	0	5.99e-05	2.44e-05	0.00165064	0	0.0013559	0	0.00480483	7.21e-05	0.000716691	0.000757381	0.00337666	0.000676557	0.00220681	0	1.63e-05	0.000555957	0.00135045	7.06e-05	1.86e-05	8.74e-06	0.00219275	0	0.00339249	0.000661704	0.00588533	0	0	0.000431406
OTU_97.12409	7e-05	5.32e-05	0.00154149	0.000507262	6.61e-05	0.000670155	0	9.69e-05	9.15e-05	1.2e-05	4.81e-05	0.000193473	0.000144088	0.0157637	0.531918	4.93e-05	3.14e-05	0.0184332	0.000163703	0.000124875	0.00018125	0.0522413	1.22e-05	5.36e-05	0	6.16e-05	0	0.0815283	3.09e-05	3.41e-05	4.89e-05	3.71e-05	0.000117662	2.85e-05	0.0465648	0.00215036	0.00155668	6.43e-05	0.408683	0.00230142	0.0103719	0	0	0.0017141	0.000165426	4.6e-05	0	0.000478823	0
OTU_97.10590	7e-05	0.00258628	0.00912261	0.00216138	0.00242753	0.00042229	0.0194268	0.00163905	5.49e-05	0.0114025	0.00010832	0.0534309	0.00220062	0.000104975	2.23e-05	0.00139162	0.0130818	0.00639568	0.00274202	0.00104063	0.000575736	0.0320034	0.00240364	0.0233019	0	0.00452377	0.0122773	0.0547174	0.000937458	0.0138105	0.237073	0.0105381	0.00106876	0.0168003	0.000274449	0.000162906	0.00344693	0.0117468	0.384736	0.00261779	0.000104855	0.00355017	0.000619067	0.0172124	0.00479735	0.0298405	0	0.0286423	0.00129422
OTU_97.1300	3.5e-05	0	3.79e-05	1.1e-05	2.83e-05	9.18e-06	1.22e-05	0	0	0.000275192	0.000240712	0.000204222	9.17e-05	8.75e-06	7.81e-05	0.000197392	4.19e-05	2.36e-05	0.000163703	0.000749251	0	0.000179626	0.000146415	3.22e-05	0.00233744	3.7e-05	0.00137076	0.000576579	0	0.000250273	0	9.28e-06	0	0	9.15e-05	0	0.00038917	2.14e-05	0	0	0	0	0	3.57e-05	0.000992556	0.00225298	0.00527241	0.000261176	0.000862813
OTU_97.10081	3.5e-05	0.0664522	0.0206333	0.0155818	9.45e-06	0.00275406	0	0.0169017	0.00163853	0.0203403	3.61e-05	1.07e-05	0.0261979	4.37e-05	0	1.97e-05	0.067956	0.0569958	4.09e-05	0	0.00103419	8.98e-05	1.22e-05	0.0197863	0	0.0339714	0	3.84e-05	0.0041413	0.0753891	3.66e-05	0	0.00334356	0.04472	0	0.00272053	0.0064491	0.0237508	0.0663314	2.48e-05	0.00256894	0	0	0.00599936	0.00264682	0.104832	0.00615114	0.0839246	0.00172563
OTU_97.11684	2.33e-05	0.20891	0.0120034	0.00711269	0.0136301	9.18e-06	0.134321	0.0127159	3.66e-05	1.2e-05	3.61e-05	6.45e-05	6.55e-05	5.25e-05	1.12e-05	0.1045	2.1e-05	2.36e-05	0.0342446	0	0.000725001	0.0143202	2.44e-05	0.022691	0.000212495	0.0157531	5.96e-05	0.000115316	0.000206035	0.189718	6.11e-05	0.140011	7.84e-05	0.0020502	0.0170158	1.63e-05	0.0077278	0.00938887	4.24e-05	0.000328774	0.00200098	0.00595176	0.00103178	0.0181052	0.00397022	9.2e-05	0	0.000435294	0
OTU_97.10397	0.0243279	6.85e-05	5.05e-05	3.31e-05	0.214822	9.18e-06	2.43e-05	7.93e-05	0.000604152	0	0	4.3e-05	0.34204	1.75e-05	1.12e-05	4.93e-05	3.14e-05	1.18e-05	0.000746895	4.16e-05	1.07e-05	0.00162662	0.00384338	3.22e-05	0	0.000862845	0	5.77e-05	4.12e-05	3.41e-05	0.00368918	3.71e-05	0.0126094	0.160229	0	0	0.00717185	2.14e-05	0.0207683	0.0894575	0	0.00532526	0	0.00574938	0	0.00174721	0.0026362	0.000391764	0
OTU_97.1936	2.33e-05	0	0.0977206	0.0930604	0	0.0148536	0.0393889	0.0255904	0	0.150398	2.41e-05	2.15e-05	0.0624165	4.37e-05	0	9.87e-06	4.19e-05	0.0106948	2.05e-05	0	0.000106618	0.00118753	0.114618	0.0797882	0	0.00108472	0	1.92e-05	0	2.28e-05	2.44e-05	0.031132	0.000107857	0	0	0.0135212	0	0.000171486	5.65e-05	0.0150306	0.0016602	0	0	0.0459594	0.00082713	0	0.00527241	0.00065294	0
OTU_97.11351	0	0.00462487	0.00322198	0.00277891	0.0253143	1.84e-05	0.0726589	0.0152538	1.83e-05	4.79e-05	0.326068	0	0.0129811	2.62e-05	3.35e-05	0.0310301	1.05e-05	0.0137336	5.12e-05	4.16e-05	0.00770846	4.99e-05	0.0388853	1.07e-05	0	1.23e-05	0.0162703	0.000115316	0.000154526	0	1.22e-05	0.0102413	0.042172	4.27e-05	0.00128076	3.26e-05	0.00116751	0	0	2.48e-05	8.74e-06	0.00177509	0	0.00364247	0	0.0537496	0	4.35e-05	0
OTU_97.10699	0.036165	7.61e-06	0.000543313	0.000143357	0	2.75e-05	0.000778532	4.41e-05	9.15e-06	2.39e-05	6.02e-05	0.473795	5.24e-05	0.000139967	0.0968239	0.00208249	0.000513627	0	0.0463075	0	0.000138603	0.000289398	2.44e-05	0	0	1.23e-05	0	0.000230632	3.09e-05	0.000227521	0	9.28e-06	9.81e-06	0	0	0	0.0111191	6.43e-05	0.000155409	1.24e-05	1.75e-05	0.000626501	0.000412712	0	0.00248139	0.013242	0	0	0
OTU_97.10843	3.5e-05	0.00706663	0.0198625	0.00583351	9.45e-06	0.012687	1.22e-05	0.0483698	0.00043023	0.017026	0.000373103	0.000279462	0.0239449	0.0284745	0	0.0202722	0	0.0242282	1.02e-05	0	0.00444596	0.0262654	0.0548567	0.0120583	0	0.0186374	0.00196674	5.77e-05	0.0218294	0.0197374	0.000317612	0	0.00266701	0.00969574	9.15e-05	0.0100839	0.0114527	0.0206212	0.000155409	0.025694	0.00339904	0.00302809	0.000206356	0.0201407	0.00562448	4.6e-05	0.0202109	0.0479258	0.000862813
OTU_97.2792	1.17e-05	0.00864882	0.0192181	0.0447162	0	0.0028734	0.0215799	0.0079926	1.83e-05	0.0252578	7.22e-05	2.15e-05	1.31e-05	3.5e-05	1.12e-05	0.00700743	1.05e-05	0.00997632	0.0290368	0	0.00931839	0.000449066	2.44e-05	8.57e-05	0	0.0152847	0	0.0708808	0.00696397	0	0.0104323	2.78e-05	0.163011	1.42e-05	0.00137224	0.00316038	0.015122	2.14e-05	1.41e-05	1.24e-05	0.00495439	0.00198392	0	0.000607078	0.0191894	0	0	0.000435294	0.00172563
OTU_97.15627	0	3.04e-05	1.26e-05	3.31e-05	2.83e-05	9.18e-06	0	3.52e-05	1.83e-05	3.59e-05	0	0	1.31e-05	7e-05	0	2.96e-05	1.05e-05	2.36e-05	4.09e-05	8.33e-05	0	2e-05	2.44e-05	8.57e-05	0	0.535075	0	3.84e-05	0.0652821	5.69e-05	0	0	1.96e-05	1.42e-05	0	0	0	4.29e-05	2.83e-05	1.24e-05	8.74e-06	0	0	7.14e-05	0.0038048	0.000597729	0	0	0
OTU_97.11023	1.17e-05	3.04e-05	5.05e-05	0	2.83e-05	9.18e-06	0	0	0	0	0.125098	0	1.31e-05	0	0	0	0	0	0.000450183	0	0	4.99e-05	0.000646665	0	0	4.93e-05	0	0.00238319	1.03e-05	0	0.00333492	3.71e-05	6.86e-05	0	0	0	0	0	0.000127153	6.2e-06	0	0.0178553	0	0.000214263	0	0	0.00439367	0.00130588	0.0107852
OTU_97.15886	3.5e-05	0.00231244	0.0119655	0.0602649	9.45e-06	0	0.0161424	0.0410028	0.00466845	0.00890186	0.00116745	0.000236468	3.93e-05	0.00234444	0	0.0592177	0	0.0170552	0	0	0.0781615	0.000249481	1.22e-05	0	0.000106247	1.23e-05	0	0.0226788	0.0144945	0	0	1.86e-05	0	0.000711876	0.00137224	0	0.0593762	0.000450151	0	0.0682671	0.01447	0	0	0.00303539	0.00363937	0.00105752	0.00966608	0.000130588	0.000431406
OTU_97.12725	1.17e-05	0	1.26e-05	3.31e-05	0	0.0173506	1.22e-05	8.81e-06	0	2.39e-05	2.41e-05	1.07e-05	2.62e-05	1.75e-05	1.12e-05	9.87e-06	0	0	6.14e-05	0	2.13e-05	0	2.44e-05	0	0	0	0	0	0.00954971	1.14e-05	1.22e-05	0	1.96e-05	0	0	0.0177242	5.56e-05	4.29e-05	0.000113025	1.86e-05	0.419174	0.0149316	0	0.00146413	0.000992556	0	0.0114235	0.00387411	0
OTU_97.1949	0	0.0442254	0.00518043	0.00725605	0.00735815	0.000238685	0.000632557	0.0393638	0.000100692	0.0401661	0.000168498	1.07e-05	0.00225302	1.75e-05	0.00013392	0.0239733	0.0955031	0.000765598	0.021353	0	0.0371989	0.000179626	0	0.0300974	0.000106247	0.0209548	0	0.00309431	2.06e-05	0	0.00190567	0.0182655	0.0240619	0	0.000274449	0.000602753	0.000222383	2.14e-05	0	0.00838063	0.000139806	0.0018795	0	0.0343178	0.00694789	0	0.013181	0.000391764	0
OTU_97.40243	0	0	0.010702	0.00838084	0	4.59e-05	0.0109603	0.000273176	0.000155615	0.0134366	3.61e-05	0.000687906	2.62e-05	0.00983265	0.0133585	1.97e-05	0.00857442	0.00604233	0	0	0.000820957	0.02406	0	0.0119296	0	0.00608922	0.00327791	0.0946551	0.00852984	2.28e-05	0.00254089	0.00143786	0.00324551	0.00179393	0.00503156	0.0234911	0.0759437	0.00739534	0.0207824	0.00970193	0.000733983	0.00031325	0	0.0051066	0.000496278	4.6e-05	0.0105448	0.000304706	0.00215703
OTU_97.12531	1.17e-05	6.09e-05	0	1.1e-05	0.000604521	2.75e-05	6.08e-05	8.81e-06	1.83e-05	4.79e-05	3.61e-05	0	0	3.5e-05	0.000479879	1.97e-05	5.24e-05	0.00186099	2.05e-05	0	3.2e-05	0.000329315	0	0.236546	0	0	0	0.00246007	0	0	1.22e-05	3.71e-05	0.000313765	1.42e-05	0.00283597	8.15e-05	0.0038361	0	0.000282562	6.2e-06	0.000131068	0.00208834	0	0.170446	0	0	0.000878735	0.000565882	0.00129422
OTU_97.10267	0	0	0	0	9.45e-06	9.18e-06	0	0	0	0.00439111	3.61e-05	0	0	0	0.0197978	0	0	0	0	0.00840826	0	0.0138213	0	0	0	0.000431422	0.0144228	0.00574657	0	0	0	0.00157701	9.81e-06	0.00310378	0.00292745	9.77e-05	0	0	0	0.000173692	5.24e-05	0.310118	0	0	0	0	0	0.0218517	0
denovo124168	0.000922218	7.61e-05	0.000783382	2.21e-05	0.000680086	1.84e-05	0.00150841	6.17e-05	5.49e-05	0.00199813	0.0016248	0.00243992	0.000681145	0.000122471	0.000803518	0.000246741	0.000775681	0.000318017	0.00120731	0.0196054	6.4e-05	0.00181622	0.00257446	0.000396583	0.0461113	0.000788887	0.0174027	0.0039784	0.000113319	0.000807699	0.000280964	0.000111318	0.000127467	0.00185088	0.00667826	0.00211778	0.00967365	0.00244368	0.000381458	3.72e-05	0.000104855	0.0115903	0.0233182	0.00446381	0.0205128	0.00427606	0.0246046	0.00287294	0.0267472
OTU_97.17665	0.000887198	3.8e-05	0.000922369	0.000176439	0.000944564	2.75e-05	0.000948836	0.000105746	9.15e-05	0.00342195	0.00173312	0.00133282	0.00099552	0.000288681	0.00114948	0.000187523	0.000901468	0.000977609	0.00244531	0.0232268	0.000138603	0.00496966	0.00324552	0.000600234	0.079048	0.00134357	0.0294416	0.00449732	0.000113319	0.00121724	0.00014659	0.000269019	0.000352986	0.00192206	0.0142713	0.00161277	0.0174015	0.00244368	0.000635764	9.93e-05	0.000192234	0.0231805	0.0158894	0.00467807	0.0211745	0.00326452	0.0105448	0.00148	0.0306299
OTU_97.10764	0.000431925	3.04e-05	0.000555949	7.72e-05	0.000481727	0	0.00111914	5.29e-05	0.000119	0.00247673	0.00131188	0.00203147	0.000563255	0.000218698	0.000948597	0.000305958	0.000775681	0.000494694	0.00196444	0.0207709	0.000159927	0.0012973	0.00276968	0.000514486	0.0245431	0.000875171	0.0622802	0.00418981	6.18e-05	0.000955588	0.000317612	4.64e-05	0.000127467	0.00189359	0.0127161	0.00107518	0.0123422	0.00190778	0.000494483	0.000111659	0.000122331	0.0116947	0.0109369	0.0071778	0.0208437	0.00850614	0.0369069	0.00387411	0.0202761
OTU_97.15229	0.000968913	1.52e-05	0.000530678	3.31e-05	0.000538401	9.18e-06	0.00117996	7.05e-05	3.66e-05	0.00320659	0.00110727	0.00133282	0.00062875	0.00016621	0.00119412	9.87e-05	0.000503145	0.000848047	0.001238	0.0230603	0.000127941	0.0012973	0.00206201	0.00107185	0.0234807	0.000739581	0.0177007	0.00319041	0.000123621	0.000659811	0.000219885	0.000166977	5.88e-05	0.00152341	0.0133565	0.000765659	0.00872853	0.00107179	0.000226049	1.24e-05	0.000104855	0.0190039	0.0142385	0.00446381	0.0140612	0.00459791	0.0333919	0.000522352	0.0220017
OTU_97.2583	0	1.52e-05	0	1.1e-05	9.45e-06	9.18e-06	0	1.76e-05	9.15e-06	0	0	0.00123608	2.62e-05	0.0144253	0.00248867	0	0	0.00898694	0	4.16e-05	0.000170588	0	1.22e-05	0	0	0	0	1.92e-05	0	0	0	0	9.81e-06	0	0	0	0	0.00199353	0.000466227	0.180881	0	0.00574293	0.0260008	0	0	0.0030806	0.0826011	0.00339529	0
denovo284839	0.000466946	5.32e-05	0.000619125	0.000110274	0.000576184	0	0.00069338	7.05e-05	6.41e-05	0.00240494	0.00176923	0.00171976	0.00150638	8.75e-05	0.000368279	0.00026648	0.000733753	0.000742041	0.00165749	0.0162754	0.000170588	0.000948028	0.00329433	0.000428738	0.0171058	0.000862845	0.0168067	0.00409371	0.000144224	0.000807699	7.33e-05	0.000129871	0.000235324	0.00143799	0.0105205	0.00166164	0.0164563	0.000900302	0.00059338	3.72e-05	7.86e-05	0.0131565	0.0070161	0.00403528	0.0261373	0.00124144	0.0237258	0.00343882	0.0263158
OTU_97.21567	0	0	0	0	9.45e-06	1.84e-05	0	0	6.41e-05	0	1.2e-05	0.000752397	0	0.0460927	0.00330335	9.87e-06	0.00426625	0	0	0	0	0.0290296	0	0.000407301	0	0.000123264	0	1.92e-05	0	0	0	0	0	0.0002278	0.00182966	0.000228069	0	0	0.00134217	0.000570702	0.000585439	0	0	0	0	0	0	0.000130588	0
OTU_97.4867	0	7.61e-06	0	1.1e-05	0	9.18e-06	0	0.000387734	1.83e-05	0	0	0	0	8.75e-06	1.12e-05	0	0	0.00749108	1.02e-05	4.16e-05	1.07e-05	0	0	1.07e-05	0	0	0	0.00828352	0	0	0	1.86e-05	0.217547	0	0	1.63e-05	0	0	0	0.00238206	0.000192234	0	0	0	0	0	0.00175747	0	0
denovo232645	0.000326862	9.13e-05	0.00138987	9.92e-05	0.000500619	0	0.000705545	0.000114558	9.15e-06	0.00228529	0.00127577	0.000988865	0.000838333	2.62e-05	0.0010044	0.000227001	0.000524109	0.00044758	0.000705969	0.0170663	8.53e-05	0.00137714	0.0029893	0.000761011	0.0157246	0.000554686	0.0107873	0.00369011	0.00017513	0.000819075	0.000109942	0.000139148	0.000117662	0.00189359	0.0116183	0.00127067	0.0103964	0.00171486	0.000423843	0	7.86e-05	0.00334134	0.0123813	0.00228547	0.00678246	0.00257483	0.0289982	0.00134941	0.0327869
OTU_97.37002	0	7.61e-06	0	0	1.89e-05	0	0	1.76e-05	9.15e-06	1.2e-05	0.000673992	0.00153704	0	0.184467	0	0	1.05e-05	0.0006007	0	0	0	9.98e-06	0	0	0	0	0	0	0	0	2.44e-05	9.28e-06	9.81e-06	0	0	0	0	0	0	0.00412518	0	0	0	0.000464236	0	0	0.000878735	0	0
OTU_97.45419	0	0.00237329	8.84e-05	3.31e-05	0	0	0.0125903	7.05e-05	0	0.00208189	1.2e-05	0	0.000209583	1.75e-05	0.0061603	0.00192458	0.00269392	8.24e-05	0.00178027	0.00024975	9.6e-05	0.000279419	0	0.117774	0.000106247	7.4e-05	0	0.00284446	0	0	2.44e-05	1.86e-05	0	0	0.00173818	8.15e-05	0.000611553	0	0	0.000124066	8.74e-06	0	0	0.0895261	0	0	0.00790861	0	0
denovo235214	0.000700419	3.04e-05	0.000758112	9.92e-05	0.000103902	0	0.000377101	0.000105746	2.75e-05	0.00210582	0.000433281	0.00142955	0.000838333	8.75e-05	0.000446399	0.000375046	0.000618449	0.000659592	0.000828746	0.0177739	0.00018125	0.000958007	0.00331873	0.000300117	0.0217807	0.00109705	0.00852256	0.00411293	0.000103017	0.000659811	0.000171022	7.42e-05	0.000323571	0.00155189	0.0128076	0.000456137	0.00767221	0.00184348	0.000282562	7.44e-05	0.000192234	0.00459434	0.0138258	0.00535657	0.0107527	0.00156329	0.0237258	0.000565882	0.0125108
denovo87906	0	0	0	0	0	0	0	0	0	0	0	0	0	0	0	0	0	0	0	0.000624376	0	0	0	0	0	0	0	0	0	0	7.33e-05	0	0	0	0	0	0	0	0	0	0	0	0	0	0	0	0	0	0
OTU_97.12851	8.17e-05	0	0	0	9.45e-06	0	1.22e-05	0	9.15e-06	1.2e-05	0	0.0880949	1.31e-05	8.75e-06	0	0	0	0.000141341	1.02e-05	0	3.2e-05	9.98e-05	0.127722	1.07e-05	0	3.7e-05	0	0	0	1.14e-05	0.00014659	0	0	0	0	0.000228069	0.000722744	0	1.41e-05	0	0.000262137	0.000208834	0	0	0.00479735	9.2e-05	0	0.0173247	0
denovo28561	0	0	0	0	0	0	0	0	0	0	0	0	0	0	0	0	0	0	0	0	0	0	0	0	0	0	0	0.000172974	0	0	0	0	0	0	0	0	0	0	0	0	0	0	0.237722	0	0	0	0	0	0
OTU_97.12355	2.33e-05	0.00295901	0.00104872	0.000452124	0.00520454	0	0.000790697	8.81e-06	0	0	0.00010832	0.0124145	5.24e-05	0.0143903	0	0.000720482	0.062956	0.000530029	0.00740756	0	1.07e-05	2e-05	0.00705231	0.00659185	0	0.00419096	0	0.00511234	0.00113319	0.0202835	2.44e-05	0.000120595	0.00323571	0.0148782	0	0	0.00300217	0.00411567	1.41e-05	0.000186098	0	0	0	0.00214263	0	0.0394041	0	0	0.00301985
OTU_97.18687	0.00141251	0	0.000707571	0.000518289	0.000264478	0	0.000377101	0.000784279	7.32e-05	0.00106487	0.000722135	0.000677157	0.000144088	8.75e-05	0.000915117	0.000829048	0.000440252	0.000494694	0.00119708	0.0121961	7.46e-05	0.00091809	0.00224502	0.000235806	0.0138122	0.000480728	0.0225878	0.00315197	1.03e-05	0.000352657	0.000280964	0.0060854	0.000186298	0.00115324	0.010612	0.000390975	0.0107856	0.000428715	0.000254306	2.48e-05	0.000104855	0.00918868	0.00557161	0.00296397	0.00628619	0.00202308	0.00439367	0.000914117	0.0207075
OTU_97.22137	0	9.89e-05	0.000720206	0.00394782	0.00101068	0.000257046	0.000742038	0.00658266	0	0.000299122	0	0	0.00759739	0	0.0362476	0.00117449	0.000890985	0.00279149	0.00662997	4.16e-05	0.00768714	0.0135518	1.22e-05	0.00175783	0	0.00150381	0	0.0159905	0.00029875	0	0.0060957	0.0204547	0.0280722	0	0.00457415	8.15e-05	0.00728304	0.000986045	0	0.00314506	0.00283108	0	0.000825423	0.0017141	0.000496278	0	0	0.000304706	0.00603969
OTU_97.1003	0	0	0.000303245	0	0	0	0	8.81e-06	0.000256307	0.000335016	2.41e-05	0.000333204	1.31e-05	0.0039628	0.00879405	0	0.00172956	0.00287394	0	0.0718448	0	0.0104982	0.00718652	4.29e-05	0	0.00178732	0	0.00418981	0	0	0	0	9.81e-05	0.000256275	0.0495838	0.000293231	5.56e-05	0	0.0044786	0.00149499	0.0019835	0	0	0	0	0	0	0.00143647	0
OTU_97.14087	0	0.000251021	0.000783382	0.0138284	0.00201192	1.84e-05	0	8.81e-06	9.15e-06	0	0	0	0.000130989	0.00244941	0	0.000148044	0.0536478	5.89e-05	0	4.16e-05	8.53e-05	0	0	0.0283825	0	0	0	0.00161442	0	2.28e-05	0	0.0121151	0	0	0.00795902	0.000130325	0.000444766	0.00126471	0.037722	0	0.000340778	0	0.00928601	0.0104989	0	0	0	4.35e-05	0.00431406
OTU_97.11236	0	7.61e-06	1.26e-05	2.21e-05	0	0.0971633	7.3e-05	1.76e-05	9.15e-06	2.39e-05	0	0	5.24e-05	1.75e-05	0	0	1.05e-05	3.53e-05	4.09e-05	0	0	0	1.22e-05	0	0	0	0	0	1.03e-05	0	0	0	9.81e-06	0	0	0.0923841	0	0	0	1.24e-05	8.74e-06	0	0	0	0.000165426	0	0	0	0
denovo329796	0	0	0	0	0	0	0	0	0	0	0	0	0	0	0	2.96e-05	0	0	0	0	0	0	0	0	0	0	0	0	0	0	0	0	0	0	0	0	0	0	0	0	0	0	0	0	0.181472	0	0	0	0.00388266
OTU_97.15623	1.17e-05	7.61e-06	1.26e-05	1.1e-05	0	0.0734692	0	0	0	1.2e-05	0	0	1.31e-05	0	0	0	0	0	1.02e-05	0	0.0387449	0.000229523	0	0	0	0	0	0	0	1.14e-05	0	0	0	0	0	0.0647227	0	4.29e-05	0	0	0	0	0	0	0	0	0	0	0
denovo293577	0	0	0	0	0	0	0	0	0	0	0	0	0	0	0	0	0	0	0	0	0	0	0	0	0	0	0	0	0	0	0	0	0	0	0.155887	0	0	0	0	0	0	0	0.0119686	0	0	0	0	0	0
OTU_97.1196	0	7.61e-06	1.26e-05	0	0	0.00155145	0	0	3.66e-05	8.38e-05	2.41e-05	5.37e-05	0.00341883	0	0.0481776	0	1.05e-05	0.0093874	1.02e-05	0.00041625	0	0.000508941	4.88e-05	0	0	4.93e-05	0	0	0.000381164	0	0	0	9.81e-06	0.000156613	0.0218644	0.000847112	0.000444766	0.000342972	0.000183665	0.0425173	8.74e-06	0.00877101	0.00453983	0.00328536	0	4.6e-05	0	0.0167588	0.000862813
denovo251914	0	0	0	0	0	0	0	0	0	0	0	0	0	0	0	0	0	0	0	0	0	0	0	0	0	0	0	0	0	0	0	0	0	0	0	0	0	0	0	0	0	0	0	0	0.000165426	0	0	0	0
OTU_97.10945	0.000303515	0	0.000151622	0	0.000245587	0	0.000802861	0	5.49e-05	0.000945225	0.000192569	0.000612666	0.000157187	1.75e-05	0.000502199	4.93e-05	0.000314465	0.000164898	2.05e-05	0.00333	4.26e-05	0.000139709	0.000439244	0.000225088	0.00361241	2.47e-05	0.0070326	0.000384386	2.06e-05	0.000159265	4.89e-05	4.64e-05	0	0.000327463	0.00365932	0.000293231	0.00444766	0.000257229	8.48e-05	0	6.99e-05	0.00469876	0.00123814	0.00264257	0.00148883	0.000827624	0.0026362	0.000261176	0.0172563
denovo266494	0	0	0	0	0	0	0	0	0	0	0	0	0	0	0	0	0.000272537	0	0	0	0	0	0	0	0	0	0	0.000345948	0	1.14e-05	0	0	0	0	0	0	0	0	0	0	0	0.00177509	0	0	0	0	0	0	0
OTU_97.1042	0	0	1.26e-05	1.1e-05	9.45e-06	0	0	0	0	0	0	0	0	0	0	0	0	0	0	4.16e-05	0.0406107	3.99e-05	0	0	0	0	0	3.84e-05	0.0181826	0	0	0	9.81e-06	0	0	0	0	0	1.41e-05	0	0.0851596	0	0	0.00271399	0.000661704	0	0	0.000783528	0
denovo261183	0	1.52e-05	7.58e-05	0	0	0	0	0.0297938	0.00691113	0	0	1.07e-05	0	0	0	0.0122482	0.0240042	0.00399289	2.05e-05	0	0.0123677	0.000199585	0	0	0	0	0	0	0	0	0	0	0.0560856	0	0	0	0	0	0	0	0	0	0	0	0	0	0	0	0
OTU_97.11215	1.17e-05	0	0	0	0	0.0472413	1.22e-05	0	0	0	0	0	1.31e-05	0	0	0	0	1.18e-05	0	0	1.07e-05	0	0	4.29e-05	0	0	0	1.92e-05	0.0335631	0	0	9.28e-06	0	0	0	0.0504521	0.000444766	0	1.41e-05	1.86e-05	0	0	0.000206356	0	0.00628619	0.0011035	0	0	0
OTU_97.20344	0	0	8.84e-05	0	0	0	0	0	0.00362491	1.2e-05	1.2e-05	0	0	0	0	0.0240523	0	0.00879848	0	0	0	0.00103784	0	1.07e-05	0	8.63e-05	0.00101317	0	5.15e-05	0	2.44e-05	0.0121244	0	0	0.0288171	1.63e-05	0.00205704	0	1.41e-05	0	0.00648352	0.0109638	0	0.000357105	0	0	0	0.027467	0.000431406
OTU_97.11997	0	0.000114101	2.53e-05	0	0.0074715	0.0197833	0	0.0113412	0.000164769	0	0	0	0.012051	8.75e-06	0	0.00910966	0	0.000247347	0.00136078	0	0.00214302	9.98e-06	0	0	0	0	0	1.92e-05	0.00521268	0	0	0.0142951	0.000500064	0	0	0.018832	0	0	1.41e-05	6.2e-06	0.00151166	0	0	0	0	0	0	0.0272059	0.00258844
OTU_97.15307	0.000361883	7.61e-06	0.000240069	3.31e-05	0.000132239	0	0	3.52e-05	0	7.18e-05	4.81e-05	0.000128982	0	2.62e-05	0.000312479	2.96e-05	0.000534591	3.53e-05	0.000122777	0.00303863	0	2.99e-05	0	0.000332272	0.0020187	0	0.0290244	0.000307509	0	0	0	0	0	9.97e-05	0.00402525	0.000162906	0.000222383	0	0	0	6.12e-05	0.00751801	0.000412712	0.000357105	0.000661704	0.00050577	0	8.71e-05	0.0142364
OTU_97.23944	0	0.000258628	0.00187001	0.00152179	0	0	0.00679999	0.00743743	9.15e-06	0	0	0	0	0	0	0	0.0109748	0.00239102	0.00301827	0	1.07e-05	0.000139709	1.22e-05	0.0134945	0	0	0	0	1.03e-05	0	0	0	0	0	0.000182966	0	0.0227942	2.14e-05	0	0	0	0	0	0.0133557	0	0	0	0	0
OTU_97.15026	0	0	0.00125088	0.00401398	9.45e-06	0.0176811	1.22e-05	8.81e-06	0	0	0	0	0	0	1.12e-05	0	0	0	1.02e-05	0.00203963	0.00252684	0	0	0	0	0	0	0	0.00631496	5.69e-05	0	0	0	1.42e-05	0	0.0172518	0.000444766	0	0	0	0.0595575	0	0	0	0	0	0	0.000304706	0.0129422
OTU_97.182	1.17e-05	0	0	0	0	0	0	0	0	0	0	0	1.31e-05	0	0	0	0	0.00037691	0	0	0	0	0	0	0	0	0	0	0	0	0	0	0	0	0.108224	0	0	0	0	0.00133371	0	0	0	0.0027497	0	0	0	0	0
OTU_97.10526	0	1.52e-05	0	1.1e-05	0	0.0240705	0	8.81e-06	9.15e-06	1.2e-05	0	1.07e-05	0	8.75e-06	0	9.87e-06	0	1.18e-05	1.02e-05	0	0	9.98e-06	0	1.07e-05	0	1.23e-05	0	0	0.000288449	1.14e-05	1.22e-05	0	9.81e-06	0	0	0.0241916	0	0	0	6.2e-06	0.0544458	0.00710035	0	0.0017141	0	0	0	0.000348235	0
OTU_97.10691	1.17e-05	0	0	1.1e-05	0	0.0380979	0	8.81e-06	9.15e-06	0.0140827	0	0	0.00024888	8.75e-06	0	0	1.05e-05	1.18e-05	1.02e-05	0	0.000639707	0	1.22e-05	6.43e-05	0	0	0	1.92e-05	0.0138043	2.28e-05	0	0	9.81e-06	0	0	0.0379572	0.00672708	0	0	0	0	0	0	0	0.000165426	0	0	4.35e-05	0
OTU_97.15300	0	0.000106494	0	0	0	9.18e-06	0	1.76e-05	0	0	0	0	0.000406067	1.75e-05	0	0	5.24e-05	0	9.21e-05	0.00491176	5.33e-05	0.00258462	0.000451445	7.5e-05	0.080748	0	0.00560224	0.00149911	0	3.41e-05	3.66e-05	0	0.000107857	0.000412888	0	0	0	8.57e-05	0	0	0	0.00135742	0.000206356	0	0.00115798	0	0	0	0
OTU_97.16685	0.000151757	6.85e-05	0.000214798	1.1e-05	0.00021725	0	0.000717709	2.64e-05	6.41e-05	0.000670033	0.000361067	0.00113934	9.17e-05	3.5e-05	0.000290159	5.92e-05	0.000272537	0.000424023	0.000337637	0.00757576	6.4e-05	0.000598755	0.00118352	0.000235806	0.00722482	0.000160243	0.0036355	0.000768772	2.06e-05	0.000352657	0.000109942	3.71e-05	0.000176493	0.000797301	0.00338487	0.000358394	0.00366932	0.00100748	4.24e-05	0	4.37e-05	0.00229717	0.00453983	0.00224976	0.0082713	0.00128742	0.00790861	0.000522352	0.011648
OTU_97.2827	0	0.00603972	0.00159204	0.000871167	0	5.51e-05	0.00197066	0.0678622	0	0	0	0	0	0	0	0.00580334	0	0.00133096	1.02e-05	0	0.000287868	0	2.44e-05	0.00613096	0	0	0	5.77e-05	0	0	0	0.00750471	0.00329454	0	0	0	0.000333574	2.14e-05	0	0	8.74e-06	0	0	0	0	4.6e-05	0	0	0
denovo204933	0	0	0	0	0	0	0	0	0	0	0	0	0	0	0	0	0	0	0	0	0	0	0	0	0	0	0	0	0	0	0	0	0	0	0	0	0	0	0	0	0	0	0	0	0	0	0	0	0
OTU_97.10004	0	0	0	0	0	0	0	0	0	1.2e-05	0	0	0	0	0.000636118	0	0	0	0	0.0907842	0	9.98e-06	0	0	0.00722482	0	0	0	0	0	0	0	0	0	0	0	0	0	0	0	0	0	0	0	0	0	0	0.00417882	0
OTU_97.10770	0	0	0	0	0	0.01467	0	2.64e-05	1.83e-05	0	0	0	0	8.75e-06	0	0	0	1.18e-05	2.05e-05	0	0.0555052	9.98e-06	0	1.07e-05	0	0	0	0	0.00343048	0	0	0	0	0	0	0.0111428	0.00283538	0	0	0	0.00167768	0.010024	0	0	0	0	0	4.35e-05	0
OTU_97.10043	0	0.000791097	0	1.1e-05	0.00270145	3.67e-05	0	0.00103102	0	0	1.2e-05	0	0	0	0	9.87e-06	0	0	0	0	0.000607721	0	0	0	0.000106247	4.93e-05	0	0	0	0	0	0.0761324	1.96e-05	0	0	3.26e-05	0	0	0	0	0	0	0.0134131	0.00074992	0	0.00363235	0	0	0
OTU_97.10163	0.000116737	1.52e-05	0.000151622	0	6.61e-05	2.75e-05	0.000109481	9.69e-05	0	0.000514489	0.00010832	0.000322456	0.000275078	0	0.000323639	0.000167784	0.000136268	0.000471137	0.000102314	0.00466201	0	0	0.00050025	5.36e-05	0.0130684	0.000160243	0.00268192	0.000403606	3.09e-05	0.000227521	0.000207669	1.86e-05	1.96e-05	0.00017085	0.00347635	0.000211778	0.000833936	0.000771688	0.000169537	2.48e-05	0	0.00814451	0.021461	0.000428526	0.0038048	4.6e-05	0.00175747	0	0.000431406
OTU_97.24946	0	0.0363372	0	2.21e-05	0.00241808	0	2.43e-05	8.81e-06	0	0	1.2e-05	1.07e-05	0	8.75e-06	1.12e-05	0	0	0	0	0	0	0	0	0.00282967	0	0	5.96e-05	0	0	1.14e-05	0	1.86e-05	0	1.42e-05	0	0	0	0	0	6.2e-06	0.0207001	0.000104417	0	0.000321394	0	0	0	8.71e-05	0
OTU_97.11359	1.17e-05	0	0	0	0	0	0	1.76e-05	0	0	1.2e-05	5.37e-05	0	0.00350791	0.0544718	0	0	0.00217901	0	0	0	0	0	0	0	0	0	1.92e-05	0	0	0	0	0	0	0.010795	0.000342103	0.0180686	0	0	0.000148879	0.000908741	0	0	0	0	0	0.00175747	4.35e-05	0
OTU_97.10784	0	0	0.000101082	0	0	0	0	2.64e-05	0	0.00391251	0	5.37e-05	0	0.000927279	0.0053233	0	0.00194969	0	0	0.0402514	0	0.000868194	0.00459986	0	0	0.000209548	0	0.00559282	0	0	0	0	0	0.000654925	0	0	0	0	0.0109634	0.00223938	0	0	0	0	0	0	0	0.0143212	0
denovo201474	5.84e-05	4.56e-05	0.000429597	2.21e-05	0.000264478	0	0.000328443	1.76e-05	2.75e-05	0.00100505	0.000806384	0.00080614	0.000144088	3.5e-05	0.000357119	0.000197392	0.000104822	7.07e-05	0.000450183	0.00774226	4.26e-05	0.000379211	0.0010127	0.000235806	0.00127497	0.000332812	0.00828416	0.000634237	0	0.000227521	4.89e-05	0.000139148	8.82e-05	0.000555263	0.00704419	0.000179197	0.00372491	0.000493023	0.000113025	1.86e-05	1.75e-05	0.00375901	0.00268263	0.00117844	0.00314309	0.000275875	0.00702988	8.71e-05	0.0112166
denovo270604	0	0	0	0	0	0	0	0	9.15e-06	0	0	0	0	0	0	1.97e-05	0	0.0610711	0	0	0	0	0	0	0	0	0	0	0.00908613	2.28e-05	0	0	0	0	0.0117098	0	0	2.14e-05	0	0	0.00186991	0	0	0	0.000496278	0	0	0.000130588	0
OTU_97.19404	0	0	0	0	0	0	0	1.76e-05	0.0242485	0	0	1.07e-05	1.31e-05	0	0	0	0	0	1.02e-05	0	1.07e-05	0	6.1e-05	0	0	0	0	0	0.054012	0	0	9.28e-06	9.81e-06	0	0	0	0	0	0	0	0	0	0	0	0.000330852	0.00105752	0	0	0
denovo68401	0.000140084	0	0	0	0.000141685	0	3.65e-05	2.64e-05	9.15e-06	0.000538419	0.000445316	0	5.24e-05	8.75e-06	3.35e-05	4.93e-05	0.000220126	7.07e-05	0.000828746	0.00865801	3.2e-05	0.000748443	0.000427043	0.000160777	0.00488738	0.000147916	0.00405269	0.0011916	0	0	6.11e-05	0.000148424	2.94e-05	9.97e-05	0.0108865	0.000651625	0.00144549	0.000793123	1.41e-05	3.72e-05	8.74e-06	0.00448992	0.000619067	0.000714209	0	0.000459791	0	8.71e-05	0.0142364
OTU_97.15414	0	0	1.26e-05	1.1e-05	0	0.0273478	0	8.81e-06	0	0.0049056	0	0	0	0	0	0	1.05e-05	1.18e-05	1.02e-05	0	0	2e-05	0	0	0	0.00463471	0	0	0.0167506	0	0	0	9.81e-06	1.42e-05	0	0.0194673	0.000111191	0	0	0	0	0	0	0	0.00628619	0	0	0	0
OTU_97.11654	0	0	0	0	9.45e-06	0	0	0	0	0	0.000132391	0.000397696	0	0.0347467	0	0	0	1.18e-05	0	0	0.0042114	0.00355261	0	0	0	3.7e-05	0	0	0	0	0	0	0	0	0.00393377	0	0	0.000471587	0	0.00484476	0.000410681	0	0	0	0	0	0	0	0
OTU_97.10975	0	0.000296661	0.000164258	4.41e-05	0	0.0106858	0	8.81e-06	0.0221065	0.0170021	1.2e-05	0	0	0	0	0	0	0	0	0	0	0	0	0	0	0.000850518	0	0	0	1.14e-05	0	9.28e-06	9.81e-06	0	0	0.0107518	0	0	1.41e-05	0	0.00898256	0	0	0.00174981	0	0	0	0.00113176	0
OTU_97.5398	0	0	0	0	0	0	1.22e-05	0	1.83e-05	0	6.02e-05	7.52e-05	0	0.0231732	0	9.87e-06	0	0.00647813	1.02e-05	0	2.13e-05	0	1.22e-05	0.0164743	0	1.23e-05	0	0	0	0	0	0	0	0	0	0	0	0	0	6.2e-06	0	0.00438551	0	0.00949898	0	0	0	0	0
OTU_97.10760	0	0	1.26e-05	0	0	0	0	0	0.041659	0	0	0	0	0	0	0	0	0	0	0	0	9.98e-06	0	0	0	0	0	1.92e-05	0.0291642	0	0	0	9.81e-06	0	0	0	0	0	0	0	8.74e-06	0	0	0	0.000165426	0	0	0	0
OTU_97.708	5.84e-05	0	2.53e-05	1.1e-05	0	0	3.65e-05	0	0	0.000430735	0.000144427	0.000376198	5.24e-05	1.75e-05	0.00014508	7.9e-05	0.000178197	3.53e-05	0.000184166	0.00220613	4.26e-05	0.00092807	1.22e-05	0.000246525	0.00350616	0.000160243	0.00256273	0.00144145	0	7.96e-05	0	9.28e-06	0	0.000156613	0.00201263	0.000146616	0.00378051	0.000214358	7.06e-05	0	8.74e-06	0.00146184	0.000825423	0.000357105	0.00777502	0.000275875	0.0026362	0	0.00301985
denovo49075	0	0	0	0	0	0	0	0	0	0	6.02e-05	0	0	0	0	0	0	0	0	0	0	0	0	0	0	0	0	0	0	0	0	0	0	0	0	0	0	0	0	6.2e-06	0	0.0704814	0	0	0	0	0	0	0
OTU_97.2549	0	2.28e-05	0	2.21e-05	9.45e-06	0	0.00489015	8.81e-06	0	0	0	0	0.000392968	0	0.0590809	3.95e-05	7.34e-05	0	0.00021486	0	0	0	0	0	0	0	0	0	2.06e-05	0	0	0	0	1.42e-05	0	0	0	0	1.41e-05	0	0	0	0	0.000107131	0.00215054	0.00188514	0	0	0
OTU_97.23721	0	0	0.00131406	0.0137071	9.45e-06	0.00108326	1.22e-05	0	0.00963897	0.00293139	0	0	0	0	0	0	0	1.18e-05	0	0	0.00970222	0	0	0	0	0	0	0	0.0198721	0	0	0	0	0	0	0.00109147	0.00144549	0	0	0	0.00436021	0	0	0	0.00215054	0	0	4.35e-05	0
denovo68732	8.17e-05	0	2.53e-05	1.1e-05	0.000141685	0	0.000352772	1.76e-05	3.66e-05	0.000526454	0	0.000354701	0.000209583	0	0.000368279	4.93e-05	0	8.24e-05	2.05e-05	0.00632701	4.26e-05	0.00038919	0.000244024	5.36e-05	0.00775606	0.000160243	0.00375469	0.00055736	0	7.96e-05	2.44e-05	3.71e-05	9.81e-06	0.000541025	0	6.52e-05	0.000555957	0.000192922	9.89e-05	0	0	0.00699593	0.00309534	3.57e-05	0.00347394	0.000459791	0.0114235	0.000478823	0
OTU_97.24508	0	0	1.26e-05	0	0.00189857	0.000789498	0.00178819	0.000678534	0.000759767	0.0110196	6.02e-05	1.07e-05	0.0025019	0	0	0.00354319	0	2.36e-05	0.0157462	0	0	0	0	0.0023795	0	0	0	0	0.000164828	0.00657535	0.000513065	0.00312619	0.00475551	0	0	0.000309522	0.00266859	0	0	0	0	0	0	0	0.000496278	0	0	0.00665999	0.000862813
OTU_97.10111	1.17e-05	7.61e-06	0	0	0	0	0	8.81e-06	0	0.0670272	0	0	0	8.75e-06	0	0	0	0	0	0	0	0	1.22e-05	0	0	0	0	0	1.03e-05	0	0	0	9.81e-06	0	0	1.63e-05	0	0	0	0	0	0	0	0	0	0	0	0	0
OTU_97.11205	0	3.8e-05	0.000808653	0.000198494	0.00274868	9.18e-06	0.00805294	0.00163024	0	0	0	0	0.000209583	8.75e-06	0	0.0106691	0.00280922	0.000270904	0	0	6.4e-05	0.00156674	0.00246465	0.00483402	0	1.23e-05	0	0.00322884	0	0	0	0.000222637	0	7.12e-05	0	0	0.00100072	2.14e-05	0	0	8.74e-06	0.000104417	0	0.0010356	0.00082713	0	0	0	0
OTU_97.10123	0	0	0	0	0	0.00744515	0	0	0.0333291	0	0	0	0	0	1.12e-05	9.87e-06	0	0	0	0	1.07e-05	0	0	0.00136124	0	0.00146684	0	1.92e-05	0	0	0	0	0	0	0	0.00803128	0	0	0	0	0.0134564	0	0	0.00124987	0	0	0	0	0
OTU_97.10016	0	0	0	0	0	0	0	0	0	0	0	0	0	0	0	0	0	0	0	0	0	2e-05	0	0	0	0	0	0	0	0	0	0	0	0	0	0	0	0	0	0	0	0	0.0621131	0	0	0	0	0	0
OTU_97.2206	8.17e-05	0	0	2.21e-05	1.89e-05	0	4.87e-05	8.81e-06	0	0	8.42e-05	8.6e-05	0	8.75e-06	3.35e-05	0	2.1e-05	5.89e-05	0.000347869	0.0001665	0	0.00038919	0	4.29e-05	0.0018062	0	0.00148996	0	0	0.000136513	0	0	1.96e-05	0	0.000823346	0	0.000889531	0	0	0	0	0.00292367	0	3.57e-05	0	0	0	0	0.00905953
OTU_97.3395	0	0.00171912	0.000555949	0.000198494	0.00381604	0	0.00514561	0.00798379	0	1.2e-05	0	0	0.00970632	0	0	0.000602047	0.00361635	0.0013074	0.00269087	0	0.000106618	0.000149689	0	0.00759939	0	0	0	0	0	0	0	0.0108999	0.000941296	1.42e-05	0	0	0	0	0	0	0	0	0.000825423	0.00353534	0	0	0	0	0.00215703
OTU_97.10537	0	0	0	0	0	0	0	0	0.0278185	0.00794467	0.000144427	0	0	1.75e-05	0	0	0	0	0	0	0.00663163	0	0	0	0	0	0	0	0	0	0	9.28e-06	0	1.42e-05	0	0	0	0	0	6.2e-06	0.0185942	0	0	0	0	0	0	0.000174117	0
OTU_97.23041	0	0.000114101	1.26e-05	0	0	0	0	0.0130419	0.00780821	0	0	0	0	0	0	0	0	0.000636035	0	0	0.024021	0	0	0	0	0	0	1.92e-05	0.00246211	0	0	0.00318185	0.00462804	0	0	0	0	0	0	0	0	0	0.00206356	0	0	0	0	0	0.000431406
denovo261445	8.17e-05	0	1.26e-05	0	0	0	0	0	0	0	0	2.15e-05	0	0	0	0	0.000450734	0	0	0.00391275	0	0	1.22e-05	0	0	0	0.0536385	0	1.03e-05	0	0	0	0	0.000541025	0.000182966	0	0	0	0	0	0	0.00031325	0	0	0	0	0	0	0
OTU_97.3023	0	0.00121707	0	0	0	0	0	0	0	0	0	0	0	0	0	0.000177653	0	0.0313306	0	0	0.00663163	5.99e-05	0	0	0	0	0	0	0	0	0	0	0	0	0.00109779	0	0	0	0	0	0	0	0	0	0	0	0	0	0.000431406
OTU_97.3432	0	0	1.26e-05	0	0	0	0	0	0.00486068	0	0	0	0	0	0	0	0	0	0	0	0.0526692	0	0	0	0	0	0	0	0	0	0	0	0	0	0	0	0	0	0	0	0	0	0	0	0	0	0	0	0
OTU_97.12632	0.000980587	2.28e-05	8.84e-05	0.000308768	5.67e-05	0	0	0.000273176	9.15e-06	0.000227333	0.000541601	0.000333204	0	2.62e-05	0.000345959	0.000305958	2.1e-05	0.00022379	0.000439952	0.001665	2.13e-05	7.98e-05	0.000122012	0.000107185	0.00658733	6.16e-05	0.00685381	0	0	0.000147889	4.89e-05	0.00211505	5.88e-05	0.000412888	0.000365932	1.63e-05	0.00105632	0.000257229	4.24e-05	6.2e-06	5.24e-05	0.00511642	0.000206356	0.000178552	0.00248139	0.000367833	0.000878735	0	0.00345125
OTU_97.1044	0	0	0	0	0	0	0	0	1.83e-05	0	0	0	0	0.000227446	0.000736558	0	0.00109015	0	0	0	0	0.00305365	0	0.000117903	0	2.47e-05	0	1.92e-05	0	0	0	0	0	0	0.000274449	9.77e-05	0	0	0.000395586	0.000117862	0.000139806	0	0	0	0	0	0.00351494	4.35e-05	0
OTU_97.13233	0	2.28e-05	1.26e-05	2.21e-05	9.45e-06	0	1.22e-05	8.81e-06	0	1.2e-05	0	3.22e-05	1.31e-05	0	4.46e-05	9.87e-06	0	0	0	0.00445388	0	0	0	6.43e-05	0.0040374	0.000209548	0.000417188	0	0	2.28e-05	4.89e-05	0	8.82e-05	0	0	3.26e-05	0.000222383	8.57e-05	8.48e-05	3.1e-05	2.62e-05	0.000104417	0	7.14e-05	0.00215054	4.6e-05	0.0026362	0.000391764	0
OTU_97.11071	0	0	0	1.1e-05	0	0.0136969	0	8.81e-06	0	1.2e-05	0	0	1.31e-05	0	0	0	2.1e-05	0	1.02e-05	0	4.26e-05	0	0	0	0	0	0	0	0	0	0	0	0	0	0	0.0149222	0	0	0	0	0.0245185	0	0	0	0	0	0	0.000348235	0
denovo201109	0	0	0	0	0	0	0	0	0	0	0	0	0	0	0	0	0	0	0	0	0	0	0	0	0	6.16e-05	0	0	0	0	0	0	0	0	0	0	0	0	0	0	0	0	0	0.0474235	0	0	0	0	0
OTU_97.11991	0	0.00364361	0	0	0.00284314	0	0.00180036	0.00237046	0	0	0	3.22e-05	0.000222682	0	7.81e-05	0	0	0.00141341	0.00472692	0	6.4e-05	0.000149689	0	0.00131837	0	0	0	0.0183737	0	0	0	0.00100187	0	0.00139528	0	0	0	0	0	0	6.12e-05	0	0.00433347	0	0.00479735	0.00432204	0	0	0
OTU_97.1365	0	0	1.26e-05	0	2.83e-05	0	0	0	0	0	0	7.52e-05	0	0	8.93e-05	0	9.43e-05	0.00022379	0	0	0	8.98e-05	0.000122012	0	0.000531237	0	0.00107277	0.000768772	0	2.28e-05	3.66e-05	0	0	1.42e-05	0	9.77e-05	0	0	7.06e-05	0	0	0	0	3.57e-05	0.0163772	0.00128742	0.00615114	0.00069647	0.00215703
OTU_97.638	1.17e-05	0	0.000101082	1.1e-05	0	9.18e-06	0.0051821	0	0	0	0	0	0	0	0	0.00181601	0.000230608	0.000388688	0.0155109	0	1.07e-05	0	0.00916312	0.00300117	0	0	0	0	0	0	0	0.00085344	0	0.00138104	0	0	0.00433647	0	0	0	0	0.00229717	0	0.0017141	0	0.0013334	0	0	0.00301985
OTU_97.10169	0	0	0	0	0	0.0188561	1.22e-05	8.81e-06	0	0.000861471	2.41e-05	0	0	0	0	0	0	0	0	0	0	0	0	0	0	0	5.96e-05	0	0.0107241	1.14e-05	0	0	0	0	0	0.0183921	0	0	0	0	0	0	0	0	0	0	0	0	0
OTU_97.12386	0	0.000121707	0.00262812	0.000275686	0.000273923	0.000146883	0.000121646	0.00381565	9.15e-06	3.59e-05	1.2e-05	0	0.0012182	8.75e-06	0	0.00419459	0	5.89e-05	3.07e-05	0	7.46e-05	0	0	0.000128621	0	0.0125606	0	3.84e-05	0.000721122	0.00642747	2.44e-05	0.000593698	0	0	0	0.000293231	0.000500361	0.00257229	8.48e-05	0	0	0.0018795	0.000619067	0.000392815	0.000661704	0.00142535	0.00175747	0	0
denovo216521	0	0	0	0	0	0	0	8.81e-06	9.15e-06	0	0	0	0	0	0.0056023	0	0	0.0391397	0	0	0	0	0	0	0	0	0	0	0	0	0	0	0	0	0	0	0	0	0	0	0	0	0	0	0	0	0	0	0
OTU_97.12256	0	0	2.53e-05	0	0	0	0.000158139	5.29e-05	0	1.2e-05	0	0	3.93e-05	0	5.58e-05	0	0	0.000129563	0	0	0	2e-05	0.000366037	0	0.0121122	0	0.000238393	7.69e-05	0	0	0	2.78e-05	0	0	0	0	0.000500361	0.000300101	0	0	0	0.000939751	0	0	0.00215054	0.00156329	0.00527241	0	0.00129422
OTU_97.5515	0	0	5.05e-05	0	0	0	0	0	0	0	0	0	0.000589453	8.75e-06	0.018838	0	0	0	0	4.16e-05	0	0.000279419	0	0.000761011	0	0	0	0.0145682	0	0	0	0.000222637	0.00296116	0	0	0	0	0	0	0.000229521	0	0	0	0	0.00132341	9.2e-05	0	0	0
denovo87298	0	0	0	0	0	0	0	0	0	0	0	1.07e-05	0	0	0	0	0	0	0	0	0	0	0	0	0	0	0	0	0	0	0	0	0	0	0	0	0	0	0	0	0	0	0	0	0	0.0429905	0	0	0
OTU_97.17489	0	0	0.000669665	0.000154384	0	0	0	0	0	0.000622173	0	0	0	0	3.35e-05	0.00163836	1.05e-05	0.000212012	0.000296712	0	4.26e-05	0	1.22e-05	0.00140412	0	0.00113402	0	0.00026907	0.000700518	0	0.000171022	0	2.94e-05	0	0	0	0.00311336	0.00372982	0	0.000279148	0	0	0	3.57e-05	0	0	0	0	0
denovo164	0	0	0	0	0	0	0	0	0	0	0	0	0	0	0	0	0	0	0	0	0	0	0	0	0	0	0	0	0	0	0	0	0	0	0	0	0	0	0	0	0	0.00542968	0	0	0	0	0	0	0
denovo1485	0	0	0	0	0	0	0	0	0	0	0	0	0	0	0	0	0	0	0	0	0	0	0	0	0	0	0	0	0	0.000102384	0	0	0	0	0	8.15e-05	0.00366932	0	0	0	0	0	0	0	0	0	0	0	0
OTU_97.10939	7e-05	0	0	0	0.000207804	0	0	0	0	0	0	0	0	0	0	9.87e-06	0	0	0	0	0.00426471	0	0	0.0102361	0	1.23e-05	0	0.000384386	0	0.000898708	0	0	0	0	0	0	0.0126202	0	0	0	0	0.000104417	0	0.00664215	0	0.000137937	0	0	0.00172563
OTU_97.15593	0	0.0301682	0	0	0.000179467	0	0	0.00323405	9.15e-06	0	0	0	0	0	0	1.97e-05	0	0	0	8.33e-05	0	0	0	0	0	0	0	0	0	1.14e-05	0	0.00324678	0	0	0.00155521	0	0	0	0	0	0	0	0	0	0	0	0	0	0
OTU_97.16644	1.17e-05	0	3.79e-05	0	4.72e-05	0	9.73e-05	0	9.15e-06	9.57e-05	0.000336996	1.07e-05	0	0	0.00013392	0	9.43e-05	0	0.000255786	0.000208125	5.33e-05	0.000139709	0.000244024	0	0.00478113	0.000332812	0.00512545	0.00105706	2.06e-05	0.000193393	3.66e-05	0	3.92e-05	0	0.000823346	0.000211778	0.000833936	0.000643073	2.83e-05	0	5.24e-05	0.00031325	0.00330169	0.00078563	0.00678246	0.00252885	0.000878735	0.000217647	0.00258844
denovo284287	0	0	1.26e-05	0	0	0	0	0	0	0	0	0	3.93e-05	0	0	0	0	0	0	0.0342574	0	0	0	0	0	3.7e-05	0	0	0	6.83e-05	0	0	0	0	0	0	0.00333574	0	0	0	0	0	0	0	0	0	0	0	0
denovo287108	0	0	0	0	0	0	0	0	0	0	0.000168498	0.000300959	0	0	8.93e-05	0	4.19e-05	0.000270904	0	0	0	0	0	0.000171495	0.00116872	0	0.00143036	3.84e-05	0	0	2.44e-05	0	0	2.85e-05	0	0	0	0	0	1.24e-05	8.74e-06	0	0	0	0.00562448	0.00050577	0.00878735	4.35e-05	0
denovo101002	0	7.61e-06	0	0	0.000916227	0	0	8.81e-06	0	0	0	0	0.00187315	8.75e-06	0	0	0	0	2.05e-05	0	0	0	0	0	0	0	0	0	0	0	0	0.0285624	0	0	0	0	0	0	0.000113025	6.2e-06	0	0.000417667	0	0	0	0.00482781	0	0	0
denovo249038	0	7.61e-06	0.000214798	4.41e-05	4.72e-05	0	0.000170304	3.52e-05	0	0.000574314	3.61e-05	6.45e-05	6.55e-05	8.75e-06	3.35e-05	7.9e-05	2.1e-05	7.07e-05	8.19e-05	4.16e-05	2.13e-05	4.99e-05	0.000109811	6.43e-05	0.00435614	6.16e-05	0.00321831	0.000576579	1.03e-05	5.69e-05	0	1.86e-05	1.96e-05	0.0001139	0	0.000407266	0.00355813	0.00015005	9.89e-05	0	0	0.00198392	0.00268263	3.57e-05	0.000330852	0	0.00175747	0	0
OTU_97.10051	0	7.61e-06	0	0	0	9.18e-06	1.22e-05	0	0	0	0	0	0	0	0	0	0	0	0	0	0.0361541	0	0	0	0	0	0	0	0.000463578	0	0	0	9.81e-06	0	0	0	0	0	0	6.2e-06	0	0	0	0	0	0	0	0	0
denovo44240	0.000221799	3.04e-05	0	0	3.78e-05	0	0.000158139	0	1.83e-05	0.000538419	0.00010832	0.000311707	7.86e-05	0	0.00015624	0	0	0.000200233	0.000306943	0.00178988	0	6.99e-05	0	4.29e-05	0.00233744	4.93e-05	0.0035163	0.000768772	0	0.00043229	2.44e-05	0	0	0.000142375	0	0	0.000722744	6.43e-05	2.83e-05	0	2.62e-05	0	0.00206356	0.00299968	0.000496278	0.00101154	0.00175747	0.00069647	0.00258844
OTU_97.14139	1.17e-05	0	0	0	0	0	0	0	0	0.000131614	0	0.000763145	0	0	5.58e-05	4.93e-05	0.000660377	0.000235568	0	0.000749251	0	0.00038919	0	0	0	1.23e-05	0	0	0	0	0	0	0	0	0	0	0	0	0	0	0	0	0	0.000214263	0.00397022	0	0	0	0.00172563
denovo225139	0	0	0	0	0	0	0.000644722	0	0	0	0	0	0	0	0	0	0	0	0	0	0	0	0	0	0	0	0.0343286	0	0	0	0	0	0	0	0	0	0	0	0	0	0	0	0	0	0	0	0	0	0
OTU_97.14447	0	0.00677757	0	0	0.00143574	0.000587533	1.22e-05	0.00312831	0	0	0	0	0.00572424	0	0	0	0	0.000553586	1.02e-05	0	5.33e-05	9.98e-06	0	0	0	0	0	0.00270992	0	0	0.000134374	0.0126253	9.81e-06	0	9.15e-05	0.00101002	0	0	0	0	0	0	0	0	0	0	0	0	0
OTU_97.1420	0	0	0	0	0	0	0	0	9.15e-06	0	0	1.07e-05	0	0	0	0	0	0.0114957	0	0	0	0	0	0	0	0	0	0	0	0	0	0	0	0	0.0230537	0	0	0	0	0	0	0	0	0	0	0	0	0	0
OTU_97.10200	0	0	0	0	0.00051951	0	0	8.81e-06	0	0	1.2e-05	0	0	0	0	0	0	0.0119433	0	0	0	0	0	0	0	0	0	0	0	0	0.000561928	9.28e-06	0	0.000740351	0	0	0.00116751	0	1.41e-05	0	0	0.00261042	0	0	0	0	0	0	0.00172563
OTU_97.12921	0	0	0.0212145	0.0118986	0	0	1.22e-05	0	0	0	0	0	1.31e-05	0	0	9.87e-06	0	0	1.02e-05	0	0	0	0	0	0	0	0	0	1.03e-05	0	0	0	0	0	0	0	0	0	0	0	0	0	0	0	0	0	0	4.35e-05	0
OTU_97.11502	0	0	0	0	0	0	0	0	0	0	0	0	0	0	0	0	0	0.000977609	0	0	0	0.008173	0	0	0	0	0	0	0	0	0	0	9.81e-06	0.000968151	0.0143628	0	0	0	0.00755853	0.00035979	0.00070777	0	0	0	0	0	0	0	0
OTU_97.13899	0	7.61e-06	0.000859193	0	0	0.000358028	0	0	0	0.0019742	0	0	0	8.75e-06	0	0	0	0	0	0	0	0	0	1.07e-05	0	0.00441283	0	1.92e-05	0.000185431	0.00678012	0	0	0.00028435	1.42e-05	0	0.000651625	0.000111191	0.00332254	0	0	0.000366992	0	0	0	0	0	0	0.00901058	0
OTU_97.19609	0	0	0	0	3.78e-05	0	0	8.81e-06	0	0	0	2.15e-05	0	0	0	0	0	2.36e-05	0.000532035	0.00208125	1.07e-05	4.99e-05	0	0	0.0121122	4.93e-05	0.00369509	0.000326728	0	0.000102384	4.89e-05	0	0	1.42e-05	0	0	0.000611553	0	0	0	0	0	0	0	0.00545906	0.000183917	0	0	0
OTU_97.10181	0	0	1.26e-05	0	0	2.75e-05	0	0	0	0	0	0	0	0	0.0166507	0	0	0.00184921	0	0	0	0.00038919	1.22e-05	0.000889632	0	0	0	0	0	0	0	0	0.00179435	0	9.15e-05	0.00247618	0	0	0.000113025	4.34e-05	0	0.00375901	0	0.00207121	0	0	0	0	0
OTU_97.10070	0	0	0	0	0	0	0	0	0	0	1.2e-05	0	0	0	0	0	0	0	0	0	0	0	0	0	0	0	5.96e-05	0	0.0242091	0	0	0	0	0	0	0	0	0	0	0	0	0	0	0	0.00463193	0	0	0	0
OTU_97.16737	0	0.000174954	0.00063176	0.000198494	0.000141685	1.84e-05	0.000182468	5.29e-05	9.15e-06	0.00090933	0	0.00404145	9.17e-05	0	0	9.87e-05	0.000408805	2.36e-05	0.000306943	0	2.13e-05	9.98e-05	0.000305031	0.00100753	0	0.000197222	0	0.00486249	6.18e-05	0.00117173	1.22e-05	1.86e-05	4.9e-05	0.000555263	0	1.63e-05	0.000277979	0.00102892	0.000155409	1.86e-05	0	0.000208834	0	0.000821341	0.000165426	0.00243689	0	4.35e-05	0
denovo332292	0	0	0	0	0	0	0	0	0	0	0	0	0	0	0	0	0	0	0	0	0	0	0	0	0.0277306	0	0	0	0	0	0	0	0	0	0	0	0	0	0	1.24e-05	0	0	0	0	0	0	0	0	0
OTU_97.1181	0	0	0	0	0	0	0	0	0	0	0	0	0	4.37e-05	0	0	1.05e-05	2.36e-05	0	0	0	0	0	0	0.000212495	0	0.00554264	9.61e-05	0	5.69e-05	0	0	0	0	0	0	0.00100072	0	1.41e-05	0	0	0.00114858	0	0	0	0.00114948	0	0	0.000431406
OTU_97.153	0	0	0.00242596	0	0.000528956	0	0	0.00154212	0	0	0	0	0	0	0	0	0	0	0	0	0.00325184	0	0	0	0	0	0	0	0.000906553	0.00097834	0	0	0	0	0	0	0	0.00229363	0	0	0	0.000730918	0	0	0	0	0	0	0
denovo54237	4.67e-05	7.61e-06	6.32e-05	3.31e-05	0	0	0	0	0	4.79e-05	4.81e-05	0.000128982	7.86e-05	0	0	6.91e-05	1.05e-05	2.36e-05	0.00042972	0	1.07e-05	0	0	7.5e-05	0.000849979	2.47e-05	0.00101317	0	8.24e-05	6.83e-05	2.44e-05	2.78e-05	0	0	0.00192114	3.26e-05	0	0	4.24e-05	0	2.62e-05	0.00219275	0	0.000321394	0	0	0.00175747	0	0
denovo66476	1.17e-05	0	2.53e-05	0	0	0	0	0	0	0	2.41e-05	0	0	0	0.000178559	2.96e-05	3.14e-05	8.24e-05	3.07e-05	0.0011655	0	0	0	0	0.00223119	6.16e-05	0.00238393	3.84e-05	0	0	0	0	0	7.12e-05	0.00128076	0	0.000722744	0.00015005	0	6.2e-06	0	0.00114858	0	0.000571367	0	0.000643708	0.00966608	0.000174117	0.00172563
OTU_97.36450	0	0	0	0	0	0	0	0	0.00259969	0	0	0	0	0	0	0	0	0	0	0	0.0235519	0	0	0	0	0	0	1.92e-05	0	0	0	0	0	0	0	0	0	0	0	0	0	0	0	0	0	0	0	0	0
OTU_97.18428	0	1.52e-05	2.53e-05	0	0	1.84e-05	0.000583899	0.000255552	0	0	0	0	0.000288177	0	0	5.92e-05	0.00186583	0.00155475	0	0	3.2e-05	0.0044208	4.88e-05	0.00363356	0	0.000234201	0	1.92e-05	3.09e-05	0	0	8.35e-05	5.88e-05	0.00345971	0	0	0	2.14e-05	0	0.000272944	0	0	0	0.00424955	0	0	0	0	0
denovo294087	0	0	1.26e-05	0	0	0	0	0	1.83e-05	0	4.81e-05	0.000419193	6.55e-05	0	0	2.96e-05	3.14e-05	0	2.05e-05	0.002997	2.13e-05	0	0.000109811	0	0	0	0	3.84e-05	0	0	0	9.28e-06	0	0	0.000914829	0	0.000722744	0.000257229	1.41e-05	1.24e-05	0	0.000522084	0.00165085	0	0.000330852	0	0	0.000217647	0.0133736
OTU_97.20372	0	0	0.00221116	0.00267966	0	0	0	0.00574551	0.000530922	0	0	0	0	0	0	0	0	0	0	0	0.00791104	0	0	0	0	0	0	0	0.00193673	0	0	0	0	0	0	0	0	0	0	0	0	0	0	0	0.000661704	0	0	0.0032647	0
OTU_97.4449	0	0	0	0	0	0	0	0.0191576	0	0	0	1.07e-05	0	0	0	0	0	0	0	0	0	0	0.00019522	0	0	0	0	0.000307509	0	0	0	0	0	0	0	0	0	0	0	0	0	0.00114858	0	0	0	0	0	0	0
OTU_97.10300	1.17e-05	0	3.79e-05	2.21e-05	9.45e-06	1.84e-05	1.22e-05	0.000140994	9.15e-06	3.59e-05	2.41e-05	5.37e-05	3.93e-05	2.62e-05	2.23e-05	1.97e-05	0.0159853	5.89e-05	1.02e-05	0.000541126	4.26e-05	5.99e-05	1.22e-05	3.22e-05	0	1.23e-05	0	7.69e-05	1.03e-05	1.14e-05	0	9.28e-06	4.9e-05	2.85e-05	9.15e-05	1.63e-05	0.00266859	4.29e-05	1.41e-05	1.86e-05	2.62e-05	0	0	3.57e-05	0.000165426	0.000183917	0	4.35e-05	0
OTU_97.604	0	7.61e-06	0	0	0	0.0118608	0	0	0	0	1.2e-05	0	0	0	0	0	0	0	0	0	0.0012261	0	0	0	0	0	0	0	0	0	0	0	0	0	0	0.00980696	0	0	0	0	0	0	0	0	0	0	0	0	0
OTU_97.13444	0	0.0124217	0	0	0	0	0	0	0	0	0	0	0	0	0	0	0	0	0	0	0	0	0	0	0	0	0	0	0	0	0	0	0	0	0	0	0	0	0	0	0	0	0.0103178	0	0	0	0	4.35e-05	0
OTU_97.1120	0	0	0.000113717	4.41e-05	0	0	0	0	0	4.79e-05	0	0	0	0	0	6.91e-05	2.1e-05	2.36e-05	3.07e-05	0	1.07e-05	0	0	0	0.000424989	0	0	0	0	0	0	1.86e-05	0	0	0	0	0.000277979	0	0.000141281	0	0	0	0.000825423	0	0.00297767	0	0	0	0.00129422
OTU_97.36826	0	0.0102234	0	0	0	0.0054714	0	0	0	0	0	0	0	0	0	0	0	0	0	0	0	0	0	0	0	0	0	0	1.03e-05	0	0	0	9.81e-06	0	0	0.00667916	0	0	0	0	6.12e-05	0	0	0	0	0	0	0	0
OTU_97.10959	1.17e-05	0	0	2.21e-05	2.83e-05	0	2.43e-05	8.81e-06	0	0.000155543	3.61e-05	0.000150479	3.93e-05	0	2.23e-05	2.96e-05	2.1e-05	4.71e-05	4.09e-05	0.00041625	2.13e-05	3.99e-05	2.44e-05	1.07e-05	0.000743731	2.47e-05	0.000417188	0.000192193	0	6.83e-05	0	0	9.81e-06	0	9.15e-05	0	0.000111191	4.29e-05	0	0	0	0	0	0	0	0	0.000878735	0.000304706	0
denovo24150	0	0	0	0	0	0	0	0	0	0	2.41e-05	2.15e-05	3.93e-05	8.75e-06	0	0	0	0	1.02e-05	0	0	0	0	0	0	0	0	0	0	0	0	9.28e-06	2.94e-05	2.85e-05	0	1.63e-05	0	0	0	0	0	0	0	0	0	0	0	0	0
denovo278679	0	0	1.26e-05	0	0	0	0	0	0	0.000191438	2.41e-05	0.000257965	0	0	3.35e-05	0	8.39e-05	8.24e-05	0.000112546	0.001332	0	0.00026944	0	0	0.000849979	0	0.000297992	7.69e-05	0	0	0	0	2.94e-05	0	0.000274449	3.26e-05	0.000500361	8.57e-05	7.06e-05	0	0	0.001253	0.00165085	0	0	0.000137937	0.000878735	0	0.000862813
OTU_97.5557	2.33e-05	0	0	0	0	0	2.43e-05	0	0	0	0.00010832	2.15e-05	3.93e-05	0	0	0	0	4.71e-05	0	0	1.07e-05	0	8.54e-05	0	0.000743731	6.16e-05	0.00148996	0	0	0	0	0	9.81e-06	2.85e-05	0	0	0	0	0	0	0	0	0.00412711	7.14e-05	0.00132341	0.000275875	0	0	0.00517688
OTU_97.31843	5.84e-05	0	0	0	0	0	0	1.76e-05	0	0	0	0	0	0	0.000212039	0	3.14e-05	0	0	0.00237263	0	0	0	0	0	0	0.000655581	0	0	0	0	0	0	0	0	0	0	0	0	0	0	0.000835335	0	0	0	0	0	0	0.00172563
denovo209883	7e-05	0	0	0	7.56e-05	0	0	0	9.15e-06	0.000454665	8.42e-05	2.15e-05	0.000196484	0	0	0	3.14e-05	5.89e-05	6.14e-05	0	0	5.99e-05	7.32e-05	0	0.0018062	0	0.000953573	0.000518921	0	7.96e-05	0	0	0	0	0.00137224	0	0.000166787	2.14e-05	1.41e-05	0	0	0	0	0	0.00777502	0.000229896	0.00175747	0.000217647	0.00172563
denovo185697	0	0	0	0	0	0	0	0	0	0	0	0	0	0	2.23e-05	9.87e-06	0	0.0187866	0	0	0.000980883	4.99e-05	0	0	0	0	0	0	0	0	0	0	0	0	0	0	0	0	0	0	0	0	0	0	0	0	0	0	0
OTU_97.3367	0	0.000228201	0	0	0	0	0.00636207	0.00024674	0	0	0	0	0	0	1.12e-05	5.92e-05	0	0.0126736	0.000491109	0	4.26e-05	0.000219543	0	0	0	0	0	0	0	0	0	0.000278296	0	0	0	0	0.000333574	2.14e-05	0	0	0	0	0	0	0	0	0	0	0
OTU_97.11294	3.5e-05	3.04e-05	0	0	6.61e-05	0	0.000109481	0	1.83e-05	0.000275192	2.41e-05	2.15e-05	0	0	0	0	1.05e-05	2.36e-05	6.14e-05	4.16e-05	0	0.000159668	0.000841884	3.22e-05	0.00318742	1.23e-05	0.00196674	1.92e-05	2.06e-05	0.000147889	0	0	9.81e-06	1.42e-05	0	6.52e-05	0.00266859	0	7.06e-05	0	0	0.000522084	0.00206356	0	0.00165426	0	0	0	0.00172563
OTU_97.14337	0	2.28e-05	0.000922369	0.00158795	0	0.00302029	0	0	0.000210538	0.00186652	0	0	1.31e-05	0	0	0	0	0	1.02e-05	0	0.000373162	0	0	0	0	0	0	0	0.00704639	0	0	0	0.00138253	0	0	0.00200375	0.000111191	0	0	0	0.000288351	0	0	0	0	0	0	0	0
OTU_97.11434	0	0	0	0	0	0.000367208	0	0	0	0	0	0	0	0	0	0	0	0	0	0	0	9.98e-06	0	0	0	0	0	0	0	0	0	0	0	0	0	0.000162906	0	0	0	0	0.0147321	0.00459434	0	0	0	0	0	0.000565882	0
denovo313699	4.67e-05	0	3.79e-05	0	0	0	0	0	0	1.2e-05	0	0.000171976	0	2.62e-05	0	0	2.1e-05	0	0.000133009	0.00141525	0	0	0.000231823	0	0	6.16e-05	0	1.92e-05	0	0	1.22e-05	0	0.000127467	9.97e-05	0	0.000244359	0.000833936	0.000235793	1.41e-05	0	0	0.000417667	0.000825423	0	0.000496278	0	0	0	0.00172563
denovo94124	4.67e-05	0	1.26e-05	0	3.78e-05	0	0	0	0	2.39e-05	8.42e-05	1.07e-05	0	0	7.81e-05	0	1.05e-05	0	0	0.00129038	0	0	7.32e-05	0	0.000212495	2.47e-05	0.00166875	0	0	0	0	0	0	0	0.000731864	0	0.000166787	0	0	0	0	0	0	0	0	0	0	4.35e-05	0.000431406
OTU_97.1498	0	0	0	0	0	0	0	0	0	0	0	0	0	0	0	0	0	0	0	0	0	0	0	0	0	0	0.000595983	0	0	0	0	0	0	0	0	0	0	0	0	0	0	0	0	0	0	0	0	0	0
OTU_97.107	0	1.52e-05	0.000745477	0	0	0.000293767	0	0	0	0.00150757	0	0	0	0	0	0	0	1.18e-05	0	0	0	0	0	0	0	0.00301996	0	0	0.000123621	0.0043229	0	0	0.000343181	0	0	0.00026065	5.56e-05	0.0020364	1.41e-05	0	0.000253399	0	0	0	0	0	0	0.00413529	0.000431406
OTU_97.2089	0	0.00130075	0	0	0.00102013	0	0	0.000193867	9.15e-06	0	0	0	0	0	0	0.00176666	0.00111111	0.00156653	1.02e-05	0	0	0	0	0.00456606	0	0	0	0.000172974	0	0	9.77e-05	0.000510209	0	2.85e-05	0.000548898	0	0.00283538	0	0	0	0	0	0	0.00314252	0	0	0	0	0
OTU_97.10483	0	0.000228201	0	0	5.67e-05	0	0.00327227	0	0	0	0	0	0	0	0	0	0	0	0.00146309	0	0	0	3.66e-05	0.00234734	0	0	0	0.00299821	0.000741725	0	0	0	0	0	0	0	0.00411408	0	0	0	0	0	0	0.00178552	0.00165426	0	0	0	0
OTU_97.1076	0	0	0	0	0	0	0	0	1.83e-05	2.39e-05	0	1.07e-05	0.00193864	0	0	0	0	0	0	0.000624376	0	0	0	0	0	1.23e-05	0	0	0.00023694	0	0	0	0	0	0	0	0.000555957	0	8.48e-05	6.2e-06	0	0	0	0	0	0	0	0.0122753	0.00129422
OTU_97.112	0	0	0	0	0	0	0	8.81e-06	9.15e-06	0	0	0.000118234	0	0.00829302	0.000334799	0	0.000199161	0	0	0	0	0.000598755	0	1.07e-05	0	0	0	5.77e-05	0	0	0	0	0	0	9.15e-05	0	0	0	5.65e-05	0	8.74e-06	0	0	0	0	0	0.000878735	0	0
OTU_97.10018	0	0	0.000113717	0	0	0	4.87e-05	0	0	0	3.61e-05	0	0	0	0	0	0	0	0	0	2.13e-05	0	0	0	0.00509987	0	0.000178795	0	0	4.55e-05	0	0	0	0	0	3.26e-05	0	0	0	0	0	0.00135742	0	7.14e-05	0	0.000643708	0	0	0
OTU_97.103	0	0	0	1.1e-05	0	0	0.00884364	0	9.15e-06	0	0	0	0	0	0	0	0	0	0.00384702	0.0001665	0	0	0	0	0	0.000517707	0	0	0	0	0	9.28e-06	0	0	0	0	0.00038917	0	0	0	0	0.00292367	0.000619067	0	0	0	0	0.000261176	0
denovo194751	0	0	0	0	0	0	0	0	0	0	0	0	0	0	0	0	0	0	0	0	0	0	0	0	0	0	0	0	0	0	0	0	0	0	0	0	0	0	0	0	0	0	0	0	0	0	0	0	0
denovo264439	0	0	3.79e-05	2.21e-05	0.000103902	0	6.08e-05	1.76e-05	0	0	0	7.52e-05	2.62e-05	1.75e-05	2.23e-05	0	4.19e-05	0	8.19e-05	0.00561938	0	8.98e-05	4.88e-05	0.000117903	0.00339991	2.47e-05	0	0	0	7.96e-05	0	1.86e-05	0	4.27e-05	0	0	0.000166787	0.000342972	0	0	0	0	0	0.000428526	0	0.000459791	0	0.000348235	0
OTU_97.39797	0	0	0	0	0	0	0	0	0	7.18e-05	0	8.6e-05	0	0	0	0	0.000136268	0	0.000102314	0.000957376	0	2e-05	0	1.07e-05	0	0	0.0147208	5.77e-05	0	0	0	0	0	0.000199325	0	0	0	0	0	1.86e-05	0	0.000104417	0	0	0	0	0	0	0
OTU_97.9565	1.17e-05	0	2.53e-05	0	0	0	0	0.00840677	0	0	0	0	0	8.75e-06	0	0	0	0.000588921	0	0	0.0035717	0	0	0	0	0	0	0	0	0	0	0	0	0	0	0	0	2.14e-05	0	0	0.00348642	0	0	0	0	0	0	0.000478823	0
denovo115183	0	0	0	0	0.000207804	0	0	8.81e-06	0	0	1.2e-05	0.000214971	0	0	4.46e-05	0	0	2.36e-05	9.21e-05	0	0	4.99e-05	3.66e-05	5.36e-05	0	0	0.000595983	0	0	0	0	9.28e-06	0	0	0.00402525	0	0	0.000171486	0	0	0	0	0.000206356	0	0	9.2e-05	0	0	0.00819672
OTU_97.4419	0.000140084	0	0	3.31e-05	2.83e-05	0	0	0	0	0	2.41e-05	4.3e-05	2.62e-05	0	1.12e-05	0	0	8.24e-05	0	0.000999001	0	4.99e-05	0.000122012	3.22e-05	0	1.23e-05	0.000595983	7.69e-05	0	0	0	0	0	0.000327463	0	0	0.000111191	0	0	0	0	0.00135742	0.000412712	0	0.00181969	0.000183917	0.00175747	0	0.000862813
OTU_97.6769	1.17e-05	0	0	0	0	0	0	0	0	0	0	0	3.93e-05	0	0	0	0	0	0	0	0	0	0	0	0	0	0	0	0	0	0	0	0	0	0	0	0	0	0	0	0	0	0	0.00521373	0	0	0	0	0
OTU_97.1113	0	0	6.32e-05	0	0	2.75e-05	4.87e-05	0	0	0.000239297	0.000192569	6.45e-05	0.000117891	4.37e-05	6.7e-05	1.97e-05	3.14e-05	1.18e-05	2.05e-05	0.00162338	0	2e-05	9.76e-05	6.43e-05	0	3.7e-05	0.000238393	0.000538141	0	6.83e-05	1.22e-05	0	2.94e-05	0.000185088	0.000640381	0.000374684	0.00122311	2.14e-05	2.83e-05	0	0	0.000939751	0.000412712	0.000321394	0.00297767	0.000459791	0	0	0.000862813
denovo90001	0	0.000410762	0.00063176	0.00103658	0	0.000192784	0.00385617	0.000440606	9.15e-06	0.0010888	7.22e-05	0	0.00279008	0	0	0.00148044	0	0.000588921	0.0012687	0	0	0	0	0	0	0	0	0	9.27e-05	0	3.66e-05	0	0.00140214	0	0	0.000211778	0	0	0	0	0	0	0	0	0	0	0	0	0
OTU_97.3271	2.33e-05	0	0	0	0	0	9.73e-05	0	0	0	0	0.000107485	1.31e-05	0	1.12e-05	4.93e-05	6.29e-05	0	4.09e-05	0.000333	0	6.99e-05	0.000317232	3.22e-05	0.00148746	2.47e-05	0.00315871	0	0	0	3.66e-05	2.78e-05	0	9.97e-05	0	6.52e-05	0.000945127	0	0	0	0	0.00198392	0	7.14e-05	0.000496278	9.2e-05	0	0	0
OTU_97.10482	0	7.61e-06	0	2.21e-05	0.00102957	0.00113835	0	0	0	0	0	0	0	0	0	0	0	0	0	0	0	0	0	0	0	0	0	0	0.00047388	0.0113874	0	0	0	0.0001139	0	0.00117293	0	0	0	0	0	0	0	0	0	0	0	0	0
OTU_97.2202	0	0	0	0	0.000236141	0	0.00131377	0	0	0.000753787	0	0	0.000275078	0	0	0.000917875	0	0.000848047	0.00104361	0	0	0	0	0.0019722	0	0	0	0.00532375	0	0	3.66e-05	9.28e-05	0.000392207	0	0	0	0.000222383	0	0	0	3.5e-05	0	0	0	0.000165426	0.000413812	0	0	0
OTU_97.10064	0	0	0	5.51e-05	0	0	1.22e-05	2.64e-05	3.66e-05	0	7.22e-05	0	0	0	0	0	7.34e-05	0	8.19e-05	0.000749251	0	0	6.1e-05	0	0	0	0.000476786	0	0	0	2.44e-05	0	0	0	0	0	0	0	0	0	4.37e-05	0	0.000206356	0.000607078	0.000165426	0	0	4.35e-05	0
OTU_97.24237	0	0.000775884	0.000101082	4.41e-05	0	0.000321307	0.00026762	2.64e-05	0.000356999	0.00209385	0	0	3.93e-05	0	0	0.000187523	0.000545073	0.0006007	0	0	0	3.99e-05	0	7.5e-05	0	0	0	0.00305587	0	0.000910084	0	3.71e-05	9.81e-05	0.000726113	0.000274449	0.000439847	0	0	0	0.000130269	0	0.000208834	0	0.000464236	0.00165426	0	0	0.000217647	0
OTU_97.10529	0	0	0	0	0	0	0	0	0	0	0	0	0	0	0	0	0	0	0	0	0	0	0	0	0	0	0	0	0	0	0	0	0	0	0	0	0	0	0	0	0	0	0.00288898	0	0	0	0	0	0
OTU_97.22259	0	0	0	0	0	0	0.00444006	0	0	0	0	0	0	0	0	0	0	0	0.000726432	0	0	0	0	0	0	0	0	0.000115316	0	0	0	0	0	0	0	0	0	0	0	0	0	0	0	0	0.00248139	0	0	0	0
OTU_97.10219	0	0	0	0	0	0	0	0	0	0	0	0	0	0	0	0	0	0	0.0139864	0	0	0	0	0	0	0	0	0	0	0	0	0	0	0	0	0	0	0	0	6.2e-06	0	0	0	0	0	0	0	0	0
OTU_97.18414	0	1.52e-05	0	0	0	0	0	0	0	0	0	0	0	0	6.7e-05	0	0	0	0	0	0	0	0	0	0	0	0	0	0	0	0	0	0	0.00106781	0.00228707	0	0	0	0	0	0	0	0.000412712	0	0	0.00997747	0	0	0
OTU_97.15586	3.5e-05	0	1.26e-05	0	3.78e-05	0	0	0	0	0	0	0	0	0	7.81e-05	0	2.1e-05	0	0	0	0	0	0	0	0	0	0	0	0	1.14e-05	0	0	0	0	0	0	0	0.000257229	0	0	0	0	0	0	0	0	0.00966608	0.00156706	0
OTU_97.27616	0	0	0	0	4.72e-05	0.00118425	0	8.81e-06	0	0	0	0	0	0	0	0.00625734	0	0	0	0	0	0	0	0	0	0	0	0	0.000154526	0	0	0	0	0	0	0.000749369	0	0	0	0	0	0	0	0	0	0.00496575	0	0	0
OTU_97.3987	0	0	0	0	0	0	0.00686081	0	0	1.2e-05	0	0	0	0	0.00103788	0	0	0	0	0	0	0	0	0	0	0	0	0	0	0	0	2.78e-05	0	0	0	0	0	0	0	0	0	0	0	0.000571367	0	0	0	0	0
OTU_97.26099	0	0	0	0	0	0	0	0	0	0	0	0	0	0	0	0	0	0	0	0	0	0	0	0	0	0	0	0	0	0	0	0	0	0	0	0	0	0	0	0	0	0	0.0109369	0	0	0	0	0	0
OTU_97.11615	0	0	0	0	0	0	0	0	0	8.38e-05	7.22e-05	4.3e-05	0	0	2.23e-05	1.97e-05	1.05e-05	0	1.02e-05	0.000208125	0	2e-05	0	0	0.000212495	0	0.000178795	7.69e-05	0	0	0	0	0	0	0	0	0.000166787	2.14e-05	0	0	0	0	0	0	0	0	0	0	0
OTU_97.26072	0	3.04e-05	3.79e-05	0.000187466	0.000595075	0	0	8.81e-06	0	0	0	1.07e-05	0	1.75e-05	0	0	0	0	0.0105486	0	0	9.98e-06	0	1.07e-05	0	1.23e-05	0	3.84e-05	1.03e-05	0	0	0	9.81e-06	1.42e-05	0	0	0	0	1.41e-05	6.2e-06	0	0	0	0	0	0	0	0	0
OTU_97.1287	0	0	0	0	0	0	0.00227477	0	0	0	0	0	0.000615651	0	0	0.00306945	0	0	0	0	0	0	0	0	0	0	0	0	0.000154526	0	0	0	0.00703031	0	0	0	0	0	0	0	0	0	0	0	0	0	0	0	0
OTU_97.24468	0	0	0	0	9.45e-06	0	0	0	0	0	0	0	0	0	0	0	0	0	0	0	0	2.99e-05	0	0	0	0	0	0	0	0	0	0	0	0	0	0	0	0	0	0	0	0.000522084	0	0	0	0	0	0	0.00172563
OTU_97.10613	0	0	0	0	9.45e-06	0.00428716	0	8.81e-06	0	0	0	0	0	0	0	0	0	0	0	0	0	0	0	0	0	0	0	0	0	0	0	0	0	0	0	0.0038283	0	0	0	0	0	0	0	0	0	0	0	0.00452705	0
OTU_97.10923	0	0	0	0	0	0.00588451	0	0	0	0	0	0	0	0	1.12e-05	0	0	0	0	0	0	0	0	0	0	0	0	0	0	0	0	0	0	0	0	0.00676061	0	0	0	0	0	0	0	0	0	0	0	0	0
OTU_97.2777	0.00012841	0	7.58e-05	0	0	0	2.43e-05	1.76e-05	0	0.000155543	0	0	7.86e-05	0	0	0	0	0	0	0.000874126	0	0.000678589	0.000122012	3.22e-05	0.00106247	3.7e-05	0	1.92e-05	0	0	0	0	0	0	9.15e-05	0	0.000222383	0	0	0	0	0	0	0	0.00198511	4.6e-05	0.00175747	0	0
denovo112999	0	0	0	0	0	0	0	0	0	0	0.000192569	0.000128982	0	8.75e-06	0	4.93e-05	0	7.07e-05	0.000133009	0.000707626	0	9.98e-06	0	0	0.00116872	0	5.96e-05	0	0	0	0	0	0	0	0.00192114	0	0	8.57e-05	0	0	0	0	0	0	0.000661704	0.000321854	0	0	0.00345125
denovo123936	1.17e-05	3.04e-05	5.05e-05	3.31e-05	0	9.18e-06	6.08e-05	4.41e-05	9.15e-06	8.38e-05	3.61e-05	6.45e-05	0.000104792	3.5e-05	4.46e-05	3.95e-05	2.1e-05	2.36e-05	5.12e-05	0.000124875	2.13e-05	2.99e-05	4.88e-05	2.14e-05	0	2.47e-05	0.00959533	7.69e-05	4.12e-05	3.41e-05	2.44e-05	0	1.96e-05	7.12e-05	0	1.63e-05	0	6.43e-05	2.83e-05	2.48e-05	0	0	0	0	0.000165426	0.000413812	0	8.71e-05	0.000431406
OTU_97.1799	7e-05	0	0	0	2.83e-05	0	0	0	0	0	0.00010832	1.07e-05	0	9.62e-05	0	0	0.000125786	0	0.000112546	0.000790876	0	0	0	1.07e-05	0	0	0.0103105	0	0	0	0	0	0	0	0.000365932	0	5.56e-05	0	0	1.86e-05	0	0	0	0	0	0	0	0	0
denovo158091	0	0	2.53e-05	0	0	0	1.22e-05	8.81e-06	0	0	0	0	0	0	0	0	0	0	0	0	0	2e-05	0	0	0.000106247	0	0	0	0	0	0	0	0	0	0	0.000228069	0	0	0	0	0	0	0	0	0	0	0.00878735	0	0
denovo294753	0.000151757	0.000121707	0.000151622	0.000330823	0.000103902	5.51e-05	0.000158139	0.000405358	0.000119	0.000670033	0.000192569	0.000193473	0.00024888	0.000297429	7.81e-05	0.000128305	0.000115304	0.000212012	0.000296712	0.0001665	8.53e-05	0.000119751	8.54e-05	0.000107185	0.000106247	7.4e-05	5.96e-05	0.000326728	0.000113319	0.000159265	7.33e-05	0.000120595	0.000127467	0.0001139	9.15e-05	8.15e-05	0.000166787	8.57e-05	0.000226049	0.000136472	6.99e-05	0.000104417	0.000206356	0.000107131	0.000330852	4.6e-05	0	0.000522352	0.000431406
OTU_97.2977	0	3.8e-05	0.000568584	0.000485207	0.000132239	0	0.000498747	0.00024674	0	0	0	0	0.000235781	0.0004199	0.000591478	0.000404655	0	0.00131918	0.00115615	0	0	0	0	0	0	0	0	0	0	0	0	0.000899823	0	0.000156613	0	0	0.000500361	0	0	0	0	0	0.00123814	0	0	0.002207	0	0	0
denovo38335	0.000151757	0.000136921	0.000138987	0.000209521	0.000141685	0.000128523	0.000158139	0.000352485	0.000173923	8.38e-05	0.000132391	0.000150479	0.000261979	0.000271185	0.00015624	0.000128305	3.14e-05	0.000188455	0.000480877	0.0004995	0.000127941	0.000169647	0.000158616	0.000107185	0	0.00013559	5.96e-05	0.000307509	0.000216336	0.000204769	0.000109942	0.000129871	0.000333376	9.97e-05	0.000274449	8.15e-05	0.000166787	0.00015005	0.000211921	9.3e-05	0.000139806	0.00031325	0.000412712	0.000107131	0.000165426	0.000137937	0	0.000261176	0.00172563
OTU_97.12437	0	0	0	0	0	0	0	0	0	0	7.22e-05	0	0	0.00459265	0	0	0	0.000164898	0	0	0	0.00132724	0	0	0	0	0	0	0	0	0	0	0	0	0	0	0	0	0.00258544	0.00223938	7.86e-05	0	0	0	0	0	0	0	0
OTU_97.7215	0	0	0	0	0	0	0	0	0	0	0.000120356	0	0	0	0.000312479	0	0	0	0	0.00041625	1.07e-05	0	0	0	0	0	0.0033971	0	0	0	0	0	0	0	0	0	0	0	0	0	0	0.000522084	0	0	0	0	0	0	0.00345125
denovo138263	0	0	0	0	0	0	0	0	0	0	0	0	2.62e-05	0	0	0	0	0	0	0	0	0	0	0	0	0	0.00232433	0	0	0	0	0	0	0	0.00274449	0.00026065	0.000611553	0	0	0	0	0.00104417	0	0	0	0	0	0	0
OTU_97.22169	0	7.61e-06	0	0	0	0	0	0	0	0	0	0	0	0	0	0	0	0	0	0	0	0	0	0	0	0	0	0	4.12e-05	0	0	0	0	0	0	0	0	0	0	0	0.0107738	0	0	0	0	0	0	0	0
OTU_97.13046	0	0	0	0	0	0	0	0	0	0	0	0	0	0	0	0	0	0	0	0	0	9.98e-06	0	0	0	0	0	0	0.0104254	0	0	0	0	0	0	0	0	0	0	0	0	0	0	0	0	0	0	0	0
OTU_97.1337	0	0	0	0	0	0	0	0	0	1.2e-05	7.22e-05	0	0	0	0	0	0	0	0	0	0	0	0	0	0	0	0	0	0	0	0	0	0	0	0.000182966	0	0.000166787	0	0	6.2e-06	0	0.000104417	0	3.57e-05	0	0	0	0	0.000431406
OTU_97.26304	0	0	0	0	0	0	0	0	0	0	0	0	0	0	0	0	0	0	0	0	0	0	0	0	0	0	0.00113237	0.000153754	0	0	0	0	0	0	0	0	0	0	0	0	0	0	0	0	0	0	0	0	0
OTU_97.12157	0	0	0	0	0	0	0	0	0	0	0	0	0	0	0	9.87e-06	0	0	0	0	0	0	0	0.00484474	0	0	0	0	0	0	0	0	0	0	0	0	0.000722744	0	0	0	0	0	0	0.00457094	0	0	0	0	0
OTU_97.5067	1.17e-05	1.52e-05	7.58e-05	1.1e-05	0	1.84e-05	0	0	9.15e-06	0	1.2e-05	0	1.31e-05	1.75e-05	0	9.87e-06	0	2.36e-05	7.16e-05	0	3.2e-05	5.99e-05	1.22e-05	0	0.000106247	0	0	0	3.09e-05	0	1.22e-05	0	0	1.42e-05	9.15e-05	0	0	0	0	0	0	0.00908426	0	0.000249973	0	4.6e-05	0	0	0
OTU_97.11755	0.000151757	0.000129314	0.000164258	0.000187466	7.56e-05	2.75e-05	0.000121646	0.000273176	0.000164769	0.000143578	9.63e-05	8.6e-05	0.000275078	0.00020995	7.81e-05	8.88e-05	0.000199161	0.00015312	0.000337637	0.0001665	0.000202574	0.000139709	9.76e-05	8.57e-05	0.000212495	6.16e-05	0.000178795	0.000153754	0.00017513	0.000159265	8.55e-05	9.28e-05	0.000333376	7.12e-05	0.000457415	3.26e-05	0.000166787	0.000107179	0.000197793	0.000186098	0.000113593	0	0.000825423	0.000142842	0	9.2e-05	0	0.000304706	0
OTU_97.5057	0	0	0	0	0	0	0	0	0	0	0	0	0	0	0	0	0	0	0	0	0	9.98e-06	0	0	0	0	0	0	0	0	0	0	0	0	0	0	0	0	2.83e-05	0	0	0	0	0	0.00082713	0	0	0	0
OTU_97.29036	0	0	0	1.1e-05	0	0	0	0	0	0	7.22e-05	0	0	0	0	0.00120409	0	0	0	0	0	0	0	0	0	0	0	0	6.18e-05	0	0	0	0	0	0	0	0	0	0	0	0	0	0	0	0	0	0	0	0.000862813
OTU_97.1184	0	0	0	0	1.89e-05	0	0	0	0	0	0	0	0	0	0	0	1.05e-05	0	1.02e-05	0.000374625	0	0	0	0	0	0	0.000178795	0	0	0	0	0	0	0	0	0	0.000889531	0	0	0	0	0.000626501	0	0.000178552	0	0	0	0	0
denovo99932	0	0	0	0	0	0	0	0	0	0.00900955	0	0	0	0	0	0	0.000199161	0	0	0	0	0	0	0	0	0	0	0	0	0	0	0	0	0	0	0.000179197	0	0	0	0	0	0	0	0	0	0	0	4.35e-05	0
denovo29071	0	0	6.32e-05	0	0	0	0	0	0	3.59e-05	3.61e-05	0.000193473	0	3.5e-05	3.35e-05	0	6.29e-05	0	0	0	0	2e-05	0	0	0	0	0.00178795	0	0	2.28e-05	0	0	0	0.000199325	0.000640381	0	0.00105632	0.000128615	5.65e-05	0	8.74e-06	0	0	0.000107131	0	0	0	0	0.00172563
denovo174447	0	0	0	0	0	0	0	0	0	0	0	0	0	0	0	0	0	0	0	0	0	6.99e-05	0	0	0.00138122	0	0	0	0	0	0	0	0	0	0	0	0	0	0	0	0	0	0	0	0	0	0.00175747	0	0
denovo339331	0.000116737	6.09e-05	0.000101082	0.000132329	7.56e-05	8.26e-05	0.000109481	0.000149806	0.000137307	4.79e-05	0.000120356	0.000128982	0.000183385	0.000192454	6.7e-05	5.92e-05	5.24e-05	7.07e-05	0.000225092	0	9.6e-05	4.99e-05	9.76e-05	0.000107185	0.000106247	9.86e-05	5.96e-05	0.000115316	0.000144224	9.1e-05	0.00014659	7.42e-05	8.82e-05	7.12e-05	0.000365932	4.89e-05	0.000111191	0	5.65e-05	0.000117862	6.99e-05	0.000104417	0	0.000178552	0.000330852	4.6e-05	0.000878735	8.71e-05	0.000431406
OTU_97.10	0	0	0	0	4.72e-05	0	0	0	0	0	0	0	0	0	0	0	0	0	0	0.00403763	0	0	0	0	0	0	0	0	0	0	0	0	0	0	0	0	0	0	0	0	0	0	0	0	0	0	0	0	0
OTU_97.11738	0	6.85e-05	0	0	0	0	0	0	0	0	0	0	0	0	0	0	0	0	0	0	0	0	0	0	0	0	0	1.92e-05	0	0	0	0.00739339	0	0	0	0	0	0	0	0	0	0	0.00123814	0	0	0	0	0	0
OTU_97.11695	3.5e-05	0.000152134	1.26e-05	0.000121302	1.89e-05	0	0.000523076	0	0	0	0.00442909	0	7.86e-05	0	0	6.91e-05	0.000587002	0	6.14e-05	0	0	9.98e-06	0	0	0	6.16e-05	0	3.84e-05	1.03e-05	0	0	0.000157701	4.9e-05	0	0	0	0	0	0	0	0	0.000104417	0	0	0	0.000367833	0	0	0
denovo227648	1.17e-05	0	0	0	0	0	0	0	0	0	6.02e-05	4.3e-05	2.62e-05	0	0	0	0.000125786	0	0	0	4.26e-05	8.98e-05	0	6.43e-05	0	7.4e-05	0	0.000172974	0	0	0	0	0	8.54e-05	0.00100631	0	0.000277979	0	0	0	0	0	0	0	0.000496278	0	0.000878735	0	0
OTU_97.20201	4.67e-05	0	0	0	0	3.67e-05	0	2.64e-05	0	1.2e-05	0	0	0	0	0	0	1.05e-05	0	4.09e-05	0.000208125	0	0.00039917	0	0	0.00456864	0	5.96e-05	0.000115316	1.03e-05	0	0	0	0	8.54e-05	0	3.26e-05	0	0	0	0	0	0.000104417	0	0.000142842	0	0	0	0	0
OTU_97.19881	0	0	0	0	0	0	0	0	0	0	0	0	0	0	0	0	0	0	0	0	0.000266544	0	0	0	0	0	0	0	0	0	0	0	0	0	0	0	0	0	0	0	0	0	0	0	0.0082713	0	0	0	0
OTU_97.14604	0	0.00105733	0	0	0	0	0	0	0	0.00588672	0	0	0	0	0	0	0	0	0	0	0	0	0	0	0	0	0	0	0	0	0	0.00153063	0	0	0	0	0	0	0	0	0	0	0	0	0	0	0	0	0
denovo67056	0	9.13e-05	0	0	0	0	0	0	0	0	0	0	0	0	0.00012276	0	0	0	0	0	2.13e-05	0	0	0	0	0	0	0	0	0	0	0	0	0	0	0	0	0	4.24e-05	0	0	0	0	0	0.00264682	0.00547152	0	0	0
OTU_97.1428	1.17e-05	0.00127032	7.58e-05	0	0.00015113	0	0	0	0	0	0	0	0	0	0	0	0	0	0	0	0	0	0	0	0	0	0	0	0	0	0	0.00126161	0	0	0	0	0	0	0	0	0	0	0	0	0	0.00560945	0	0	0
denovo303124	0	0	0	0	0	0	0	0	0	0	0	0	0	0	0	0	0	0	1.02e-05	0	0	0	0	0	0	0	0	0	0	0	0	0	0	1.42e-05	0	0	0	0	0	0	0	0	0.00226991	0	0	0	0.00175747	0	0.00431406
OTU_97.1448	0	0	0	0	0	0	0	0	0	0	0	0	0	0	0	0	3.14e-05	0.000188455	0	0.00154013	0	0	0	0	0.000637484	0	0	0.00026907	0	0	0	0	0	0	0	0	0	0	0	0	0	0	0	0	0	0	0	0	0
denovo40448	0	0	0	0	0	0	0	0	0	4.79e-05	0	0	1.31e-05	0	4.46e-05	0	2.1e-05	1.18e-05	0	4.16e-05	4.26e-05	0.000479004	0	2.14e-05	0.000106247	1.23e-05	5.96e-05	0	0	2.28e-05	0	4.64e-05	0	0	0	8.15e-05	0	0	0	0	0	0.00031325	0	0	0	4.6e-05	0	0	0
OTU_97.11349	0	0	0	0	2.83e-05	0	0	0	0	0	0	0	0	0	0.000435239	0	0	0	0	0	0	0	4.88e-05	0	0	0.00027118	0	9.61e-05	0	0.00127412	0	0	0	0.000128138	0	0	0	0	0	0	0	0	0	0	0.00479735	0.000873603	0	0.000130588	0
OTU_97.10536	0	0	0	0	0	0	0	0	0	0	0	0	0	0	0.0001116	0	0	0	0	0	0	0	0	0	0	0	0.00160915	0	0	0	0	0	0	0	0	0	0	0	9.89e-05	0	0	0	0	0	0	0	0	0	0
OTU_97.10910	1.17e-05	0	0	0	0	0	0	0	0	0	0	0.000193473	0	0	0	0	0	0	0	0	0	2e-05	0	0	0	2.47e-05	0.00208594	0.000211412	4.12e-05	3.41e-05	0	0	0	0	0	0	0.000833936	0	0	0	0	0	0	0	0.000496278	0	0	8.71e-05	0
OTU_97.11264	1.17e-05	8.37e-05	3.79e-05	0.000110274	1.89e-05	0.00223997	1.22e-05	1.76e-05	5.49e-05	0	0	0	0.00288177	0	0	0.000128305	0	3.53e-05	0.000808283	0	0	0	0	0	0	2.47e-05	0	0	6.18e-05	3.41e-05	6.11e-05	0	0	0	0	0.00127067	0	6.43e-05	0	8.68e-05	8.74e-06	0	0	0	0	0	0	0	0
denovo226967	2.33e-05	0.000144527	7.58e-05	0.000187466	5.67e-05	4.59e-05	0.00013381	0.000202679	0.000146461	8.38e-05	9.63e-05	0.000107485	0.000130989	0.000122471	4.46e-05	7.9e-05	5.24e-05	0.000117784	0.00014324	0.000291375	9.6e-05	0.000159668	0.000146415	5.36e-05	0.000106247	3.7e-05	0	0.000230632	0.000133923	0.000136513	0.000134374	0.000148424	0.000196103	0.0001139	0	6.52e-05	0.000111191	4.29e-05	0.000127153	6.2e-05	2.62e-05	0.000208834	0.000412712	7.14e-05	0.000330852	9.2e-05	0	0.000478823	0
OTU_97.1371	0	0	0.000770747	0.000507262	0.000453391	0	0.000717709	0.000660909	0	1.2e-05	0	0	0.000484661	8.75e-06	0	0.000394785	0.000471698	4.71e-05	0.0003581	0	2.13e-05	0	0	0.000578797	0	0.000468401	0	0	0	0.000159265	1.22e-05	0.000964758	0	0.000185088	0	4.89e-05	0	0.000621637	0	0	0	0	0	0	0	0	0	0	0
OTU_97.5830	0	0	0	0	0	0	0	0	0	0	2.41e-05	0	0	0	0	0	0	0	0.000122777	0	0	6.99e-05	0	0	0.00148746	0	0	0	0	0	0	0	0	0	0	0	0	0	0	0	0	0	0	0	0	0.000229896	0	0	0.000862813
OTU_97.39292	3.5e-05	1.52e-05	1.26e-05	6.62e-05	9.45e-06	1.84e-05	2.43e-05	8.81e-06	9.15e-06	0	0	4.3e-05	3.93e-05	3.5e-05	2.23e-05	0	1.05e-05	1.18e-05	3.07e-05	4.16e-05	1.07e-05	2.99e-05	1.22e-05	1.07e-05	0.00658733	2.47e-05	0	1.92e-05	2.06e-05	5.69e-05	0.000122158	9.28e-06	6.86e-05	0	9.15e-05	3.26e-05	0	6.43e-05	0.000268434	1.86e-05	8.74e-06	0	0	0	0	0	0	0	0
OTU_97.1782	0	7.61e-06	0	0	0	9.18e-06	0.000194633	9.69e-05	0	0	0	0	0.000157187	0	0	9.87e-06	0.000429769	0.000435802	0	0	0	0.00121747	1.22e-05	0.00111472	0	9.86e-05	0	0	3.09e-05	0	1.22e-05	1.86e-05	1.96e-05	0.000825776	0	3.26e-05	0	0	0	3.1e-05	1.75e-05	0	0	0.00167839	0	0	0	0	0
denovo177089	0	3.8e-05	0	0	0	0	0	0	0	0	0	0	0.0075188	0	0	0	0	0	0	0	0	0	0	0	0	0	0	0	0	0	0	0	0	0	0	0	0	0	0	0	0	0	0	0	0	0	0	0	0
OTU_97.17513	0	0	0	0	0	0.003617	0	0	0	0	0	0	0	0	0	0	0	0	0	0	0	0	0	0	0	0	0	0	0	0	0	0	0	0	0	0.00377942	0	0	0	0	0	0	0	0	0	0	0	8.71e-05	0
OTU_97.21542	0	0	3.79e-05	2.21e-05	0	0	0	0.00471449	0	0	0	0	0	0	0	0	0	0	0	0	0	0	0	0	0	0	0	1.92e-05	0	0	0	0	0	0	0.00256152	0	0	0	0	0	0	0	0	0	0	0	0	0	0
OTU_97.15289	0	0	0	1.1e-05	0	0	0	8.81e-06	0	3.59e-05	1.2e-05	1.07e-05	2.62e-05	0	0	9.87e-06	0	0	5.12e-05	4.16e-05	0	0	2.44e-05	0	0.000424989	0	5.96e-05	3.84e-05	0	3.41e-05	0	0	0	0	0	0	0	0	0	0	0	0	0	0	0	0	0	8.71e-05	0
denovo100875	0	0	0	0	0	9.18e-06	0	0	0	0	0	0	0	0.00192454	0.000546838	0	0	0	0	0	0	0	0	0	0	0	0	0	0	0	0	0	0	0	0	0	0	0	0	1.24e-05	0	0	0	0	0	0	0	0	0
denovo139819	0.000105063	0.000136921	0.000138987	0.000220549	7.56e-05	0.000119343	0.00013381	0.000237927	0.000109846	0.000107684	0.000132391	0.000107485	0.000104792	0.000157462	8.93e-05	0.000138175	8.39e-05	0.000106006	0.000245554	0.000374625	0.000170588	0.000149689	0.000122012	0.000128621	0.000106247	3.7e-05	5.96e-05	0.000345948	9.27e-05	0.000182017	0.000109942	0.000102042	0.000215714	0.000128138	9.15e-05	6.52e-05	0	0.000192922	0.000183665	8.68e-05	6.12e-05	0	0	0.000285684	0	9.2e-05	0	0.000348235	0
OTU_97.10902	0	0.000311875	0	0	0.00303205	2.75e-05	0	0	0	0	0	1.07e-05	0	0	0	0	0	0	0	0	0	0	0	0	0	3.7e-05	0	0	0	0	0	0.00157701	9.81e-06	0	0	0	0	0	0	0	0	0	0	0	0	0.00225298	0	0	0
denovo338915	2.33e-05	0	0	0	0	0	0	0	0	0	3.61e-05	0	0	0	0	0	0	0	0	0	0	0	0	0	0	0	0	0	0	0	0	0	0	0	0	0	0	0	0	0	0	0.00114858	0	0	0	0	0	0	0
OTU_97.13544	0	0	0	0	0	0	0	0	0	0	0	0	0	0	0	0	0.000157233	0	0	0.000208125	0	3.99e-05	0	0	0	0	0.00518505	0	0	0	0	0	1.96e-05	1.42e-05	0	0	0	0	0	0	0	0.001253	0	0	0	0	0	0.000174117	0
denovo146911	0	0	0	0	0	0	0	0	0	3.59e-05	1.2e-05	3.22e-05	0	0	3.35e-05	0	0	0	0	0	0	0	0	0	0	0	0	0	0	0	0	1.86e-05	9.81e-06	0	0	4.89e-05	0	0.00040728	0	0	0	0	0	0	0	0	0	0	0
OTU_97.1453	0	5.32e-05	0	0	0	0	3.65e-05	0	0	0	0	0	0	0	0	9.87e-06	0	0	0.00387771	0	0	0	0	0	0	0	0	0	0	0	0	0	0	0	0	0	0	0	0	0	0	0	0	0	0.00281224	0	0	0	0
OTU_97.3040	0	0	0	0	0	0	0	0	0	1.2e-05	0	0	0	0	0	0	4.19e-05	8.24e-05	0	0.000374625	0	0	0	0	0.000424989	0	0.00107277	0	0	0	0	0	9.81e-06	0	0	0	0	0	0	0	0	0	0	0	0	0	0	0	0
OTU_97.18881	0	0	0	0	0	0	0	0	0	0	0	0	0	0	6.7e-05	0	0	0	0	0	0	0	0	5.36e-05	0	0	0	0	0	0	0	0	0	0	0	0	0	0	0	0	0	0	0	0.000214263	0	0	0	0	0.00345125
denovo126693	0	7.61e-06	0	0	0	0	0	0	0	1.2e-05	0	0	0	0	0	9.87e-06	0	0	1.02e-05	0	1.07e-05	2e-05	1.22e-05	0	0	0	0.00649622	0	0	0	0	0	1.96e-05	0	0	0	0	0	0	6.2e-06	0	0	0	0	0	9.2e-05	0	0	0
OTU_97.10050	0	0	0	0	0	0	0.00619176	4.41e-05	0	0	0	0	0	0	0	0	0	0	0	0	0	0	0	0	0	0	0	0	0	0	0	0.000408167	0	0	0	0	0	0	0	0	0	0	0.000206356	0	0	0	0	0	0
OTU_97.11079	0	0	0	0	0	0	0	0	0	0	0	0	0	0	0	0	0	0	0	0	0.00266544	0	0	0	0	0	0	0	0	0	0	0	0	0	0	0	0	0	0	0	0.00353011	0	0	0	0	0	0	0.000565882	0
OTU_97.13457	4.67e-05	0	3.79e-05	0	0	0	0	0	0	7.18e-05	0.00010832	8.6e-05	3.93e-05	0	0	0	0	0	0.000194397	0.000790876	0	5.99e-05	3.66e-05	0	0.000318742	2.47e-05	0	3.84e-05	0	4.55e-05	0	0	1.96e-05	4.27e-05	0	0	0	0	5.65e-05	0	0	0.00031325	0	0.000107131	0.000330852	4.6e-05	0	0	0
OTU_97.31945	0	0	2.53e-05	0	9.45e-06	1.84e-05	0	1.76e-05	9.15e-06	0	0	0	6.55e-05	0	2.23e-05	3.95e-05	1.05e-05	7.07e-05	1.02e-05	8.33e-05	1.07e-05	9.98e-06	2.44e-05	0	0	1.23e-05	0	1.92e-05	1.03e-05	0.00353795	0	9.28e-06	3.92e-05	0	0	1.63e-05	5.56e-05	0	2.83e-05	3.1e-05	8.74e-06	0.00031325	0.000619067	0	0	0	0	0	0
OTU_97.10619	0	0	0	0	0	0	0	0	0	0.000167508	0	0	0	0	0	0	0	0	0	0.000124875	0	0	0	0	0	0	0.00387389	7.69e-05	0	0	0	0	0	0	0	0	0	0	0	0	0	0	0.0018572	0	0	0	0	0	0
OTU_97.5435	0	0.00117143	0	0	0	0	0.00375885	7.93e-05	0	0	0	0	0	0	0	0.00114488	0	0	5.12e-05	0	0	0	0	0	0	0	0	9.61e-05	0	0	0	0.000166977	0	0	0	0	0	0	0	0	0	0	0	0	0	0	0	0	0
OTU_97.2686	0	0	2.53e-05	0	0	0	0	0	0	0	0	0	0	0	0	0	0	0	0	0.000374625	0	0	0	0	0.000637484	0	5.96e-05	0	0	0	0	0	0	0	0	0	0	0	0	0	0	0	0	0	0	0	0	0	0
OTU_97.11895	0	0	0	0	0	0	0	7.93e-05	0	0	0	0	0	0	0	0	0	4.71e-05	0	0	0	0	0	0	0	0	0	0.00126848	0	0	0	0	0.00030396	0	0	0	0	0	0	0	0.00463109	0	0	0	0	0	0	0	0
denovo27643	1.17e-05	3.04e-05	5.05e-05	1.1e-05	9.45e-06	1.84e-05	1.22e-05	3.52e-05	4.58e-05	1.2e-05	4.81e-05	6.45e-05	3.93e-05	2.62e-05	3.35e-05	1.97e-05	3.14e-05	2.36e-05	1.02e-05	4.16e-05	1.07e-05	3.99e-05	2.44e-05	0	0.000318742	3.7e-05	5.96e-05	1.92e-05	0	4.55e-05	1.22e-05	2.78e-05	1.96e-05	2.85e-05	0	0	0	0	2.83e-05	3.1e-05	0	0	0	3.57e-05	0.000165426	0	0	4.35e-05	0
OTU_97.6508	0	1.52e-05	0	0	1.89e-05	0	0	0	0	0	0	0	0	0	0.00015624	0	3.14e-05	0	5.12e-05	0	0	0	9.76e-05	8.57e-05	0	0	0	7.69e-05	5.15e-05	0	0	0	0	0	0	0	0.000611553	0	0	0	8.74e-06	0	0	0	0.00115798	0	0	0	0
OTU_97.19600	0	0	0	0	0	0	0	0	0	0	0	0	0	0	0	0	1.05e-05	0	0	0	0	0	0	0	0	0	0	0	0	0	0	0	0	0	0	0	0	0	0	0	0	0	0	0	0	0	0	0	0
OTU_97.12194	0	0	2.53e-05	0	0	0	0	0	0	0	0	0	0	0	0	0	0	0	0	0	0	0	0	0	0	0	0	0	0	0	0	0.00535255	0	0	0	0	0	0	0	0	0	0	0.000825423	0	0	0	0	0	0
denovo8145	0	0	0	0	0	0	0.00467119	0	0	0	0	0	0	0	0	0	0	0	0.00151425	0	0	0	0	0	0	0	0	0	0	0	0	0	0	0	0	0	0	0	0	0	0	0	0	0	0	0	0	0	0
OTU_97.17600	0	0	0	0	0	0	0	0	0	0	0	0	0	0	0	0	0	0	0.000746895	0	0	0	0	0	0	0	0	0.00028829	0	0	0	0	0	0	0	0	0	0	0	0	0	0	0	0	0.00082713	0	0	0	0
OTU_97.10104	0	0	0	0	0	0	0	0	0	0	1.2e-05	0	0	0	0	0	1.05e-05	0	0	8.33e-05	0	0	0	0	0	0	0	0	1.03e-05	0	0	0	0	0.000256275	0	0	0	0	0	0	0	0	0	0	0	0	0.00351494	0	0.000862813
denovo260160	0	0	0	0	0	0	0	0	0	0	0	0	0.000144088	0	0	0	0	0	1.02e-05	0	0	0	0	0	0.00138122	0	0	3.84e-05	0	0	0	0	0	0	0.00210411	0	0	0	7.06e-05	0	0	0	0	0	0.000992556	0	0	0	0
denovo306088	0	0	2.53e-05	0	2.83e-05	0	2.43e-05	0	0	3.59e-05	0	0	3.93e-05	0	0	0	0	5.89e-05	0	0	2.13e-05	0	0	0	0.00138122	0	0	0	0	0	0	0	0	0	0	0	0	0	0.000141281	0	0	0	0	0	0.000330852	0	0	0	0
OTU_97.10731	0	0	1.26e-05	0	0	0.000146883	0	0	0	0	0	0	0.000288177	0	0	0	0	0	0.0052385	0	0	0	0	0	0	0	0	0	0	1.14e-05	0	0	0	0	0	0.000228069	0	0	0	0	0	0	0	0	0	0	0	0	0
denovo225672	0	0	0	0	0	0	0	0	0	0	0	0	1.31e-05	0	0	0	0	0	0	0	0	2.99e-05	0.000207421	0	0	0	0	0	0	0	0	0	0	7.12e-05	0	0	0	0	0	0	0	0.000522084	0	7.14e-05	0	0	0	0	0.00258844
denovo307493	1.17e-05	2.28e-05	1.26e-05	2.21e-05	1.89e-05	0	1.22e-05	7.05e-05	1.83e-05	1.2e-05	2.41e-05	3.22e-05	5.24e-05	2.62e-05	2.23e-05	2.96e-05	4.19e-05	1.18e-05	6.14e-05	8.33e-05	1.07e-05	0	0	1.07e-05	0	1.23e-05	0	7.69e-05	1.03e-05	2.28e-05	0	9.28e-06	0	2.85e-05	0	0	0	2.14e-05	2.83e-05	2.48e-05	1.75e-05	0	0	7.14e-05	0	0	0	0	0
[truncated: 9 more columns]

## Sheet: taxonomy
OTUID	ConsensusLineage	otu_mean	otu_median
denovo100875	p__Actinobacteria;c__Actinobacteria;o__Actinomycetales;f__Actinomycetaceae;;	0.000125558	0
denovo101002	p__Firmicutes;c__Clostridia;o__Clostridiales;f__Lachnospiraceae;g__;s__	0.00063383	0
denovo112999	p__Euryarchaeota;c__Halobacteria;o__Halobacteriales;f__Halobacteriaceae;g__;s__	0.00021161	0
denovo115183	p__Firmicutes;c__Clostridia;o__Thermoanaerobacterales;f__Thermoanaerobacteraceae;g__Carboxydothermus;s__ferrireducens	0.000285649	0
denovo123936	p__Firmicutes;c__Clostridia;o__Clostridiales;f__Ruminococcaceae;g__;s__	0.000209337	2.455e-05
denovo124168	p__Euryarchaeota;c__Halobacteria;o__Halobacteriales;f__Halobacteriaceae;g__;s__	0.00715061	0.00183355
denovo126693	p__Firmicutes;c__Clostridia;o__Clostridiales;f__;g__;s__	0.000118243	0
denovo138263	p__Bacteroidetes;c__Flavobacteriia;o__Flavobacteriales;f__Weeksellaceae;g__;s__	0.000188034	0
denovo139819	p__Firmicutes;c__Clostridia;o__Clostridiales;f__;g__;s__	0.000125438	0.000107584
denovo146911	p__Bacteroidetes;c__Rhodothermi;o__Rhodothermales;f__Rhodothermaceae;g__Salinibacter;s__	0.000122614	0
denovo1485	NA;NA;NA;NA;NA;NA	0.000706305	0
denovo158091	p__Euryarchaeota;c__Halobacteria;o__Halobacteriales;f__Halobacteriaceae;g__Halorhabdus;s__	0.000199822	0
denovo164	NA;NA;NA;NA;NA;NA	0.000720442	0
denovo174447	p__Euryarchaeota;c__Halobacteria;o__Halobacteriales;f__Halobacteriaceae;g__Halorhabdus;s__	0.000155756	0
denovo177089	p__Firmicutes;c__Clostridia;o__Clostridiales;f__Lachnospiraceae;g__Ruminococcus;s__	0.00013029	0
denovo185697	p__Proteobacteria;c__Epsilonproteobacteria;o__Campylobacterales;f__Campylobacteraceae;g__Campylobacter;s__	0.000361989	0
denovo194751	p__Firmicutes;c__Bacilli;o__Lactobacillales;f__Aerococcaceae;g__;s__	0.000303078	0
denovo201109	NA;NA;NA;NA;NA;NA	0.000922345	0
denovo201474	p__Firmicutes;c__Bacilli;o__Bacillales;f__Bacillaceae;g__Geobacillus;s__	0.00147984	0.000365698
denovo204933	NA;NA;NA;NA;NA;NA	0.00179508	0
denovo209883	p__Firmicutes;c__Bacilli;o__Bacillales;f__Bacillaceae;g__Bacillus;s__	0.000363644	0
denovo216521	p__Proteobacteria;c__Epsilonproteobacteria;o__Campylobacterales;f__Campylobacteraceae;g__Campylobacter;s__	0.000771724	0
denovo225139	NA;NA;NA;NA;NA;NA	0.000602989	0
denovo225672	p__Firmicutes;c__Bacilli;o__Lactobacillales;f__Aerococcaceae;g__Alkalibacterium;s__	0.00010165	0
denovo226967	p__Bacteroidetes;c__Bacteroidia;o__Bacteroidales;f__Rikenellaceae;g__;s__	0.000138043	0.000106866
denovo227648	p__Euryarchaeota;c__Halobacteria;o__Halobacteriales;f__Halobacteriaceae;g__Halorhabdus;s__	0.000147354	0
denovo232645	p__Firmicutes;c__Bacilli;o__Bacillales;f__Bacillaceae;;	0.00455847	0.00127322
denovo235214	p__Proteobacteria;c__Gammaproteobacteria;o__Pseudomonadales;f__Pseudomonadaceae;g__Pseudomonas;s__balearica	0.00420694	0.00089817
denovo24150	p__Proteobacteria;c__Alphaproteobacteria;o__Rickettsiales;f__mitochondria;;	0.000381382	0
denovo249038	p__Firmicutes;c__Bacilli;o__Bacillales;f__;g__;s__	0.000632197	6.295e-05
denovo251914	NA;NA;NA;NA;NA;NA	0.00286443	0
denovo260160	p__Euryarchaeota;c__Halobacteria;o__Halobacteriales;f__Halobacteriaceae;g__Halorubrum;s__	0.000104024	0
denovo261183	p__Firmicutes;c__Clostridia;o__Clostridiales;f__Peptostreptococcaceae;g__Filifactor;s__	0.00251799	0
denovo261445	p__Bacteroidetes;c__Flavobacteriia;o__Flavobacteriales;f__Weeksellaceae;g__Chryseobacterium;s__	0.001026	0
denovo264439	p__Firmicutes;c__Bacilli;o__Bacillales;f__Paenibacillaceae;g__Paenibacillus;s__	0.000294232	1.81e-05
denovo266494	NA;NA;NA;NA;NA;NA	0.00272612	0
denovo270604	p__Bacteroidetes;c__Bacteroidia;o__Bacteroidales;f__Prevotellaceae;g__Prevotella;s__	0.0014591	0
denovo27643	p__Bacteroidetes;c__Bacteroidia;o__Bacteroidales;f__S24-7;g__;s__	0.000107932	1.965e-05
denovo278679	p__Euryarchaeota;c__Halobacteria;o__Halobacteriales;f__Halobacteriaceae;g__;s__	0.000378549	1.835e-05
denovo284287	NA;NA;NA;NA;NA;NA	0.000650868	0
denovo284839	p__Firmicutes;c__Bacilli;o__Bacillales;f__Bacillaceae;;	0.0053812	0.00147218
denovo28561	NA;NA;NA;NA;NA;NA	0.00410163	0
denovo287108	p__Bacteroidetes;c__Flavobacteriia;o__Flavobacteriales;f__Flavobacteriaceae;g__;s__	0.00063662	0
denovo29071	p__Firmicutes;c__Bacilli;o__Bacillales;f__Paenibacillaceae;g__Ammoniphilus;s__	0.000161687	0
denovo293577	NA;NA;NA;NA;NA;NA	0.00289406	0
denovo294087	p__Firmicutes;c__Clostridia;o__Thermoanaerobacterales;f__Caldicellulosiruptoraceae;g__Caldicellulosiruptor;s__saccharolyticus	0.000438585	0
denovo294753	p__Bacteroidetes;c__Bacteroidia;o__Bacteroidales;f__S24-7;g__;s__	0.000197395	0.000124587
denovo303124	p__Euryarchaeota;c__Halobacteria;o__Halobacteriales;f__Halobacteriaceae;g__XKL75;s__	0.000144239	0
denovo306088	p__Firmicutes;c__Clostridia;o__Clostridiales;f__Gracilibacteraceae;g__;s__	0.000103985	0
denovo307493	p__Firmicutes;c__Clostridia;o__Clostridiales;f__Ruminococcaceae;g__Oscillospira;s__	0.000100626	1.19e-05
denovo313699	p__Euryarchaeota;c__Halobacteria;o__Halobacteriales;f__Halobacteriaceae;g__Halorhabdus;s__	0.000338259	0
denovo329796	NA;NA;NA;NA;NA;NA	0.00319629	0
denovo332292	NA;NA;NA;NA;NA;NA	0.000478327	0
denovo338915	p__Proteobacteria;c__Gammaproteobacteria;o__Xanthomonadales;f__Xanthomonadaceae;g__;s__	0.000124077	0
denovo339331	p__Bacteroidetes;c__Bacteroidia;o__Bacteroidales;f__S24-7;g__;s__	0.00015524	0.000102749
denovo38335	p__Firmicutes;c__Clostridia;o__Clostridiales;f__;g__;s__	0.000191758	0.000150265
denovo40448	p__Proteobacteria;c__Deltaproteobacteria;o__Desulfuromonadales;f__;g__;s__	0.000143623	0
denovo44240	p__Euryarchaeota;c__Halobacteria;o__Halobacteriales;f__Halobacteriaceae;g__;s__	0.000622204	7.425e-05
denovo49075	NA;NA;NA;NA;NA;NA	0.00121634	0
denovo54237	p__Firmicutes;c__Bacilli;o__Bacillales;f__Alicyclobacillaceae;g__Alicyclobacillus;s__acidocaldarius	0.000455456	9.055e-06
denovo66476	p__Euryarchaeota;c__Halobacteria;o__Halobacteriales;f__Halobacteriaceae;g__Halorubrum;s__	0.000452131	0
denovo67056	p__Actinobacteria;c__Actinobacteria;o__Actinomycetales;f__Actinomycetaceae;g__Actinomyces;s__europaeus	0.00014476	0
denovo68401	p__Euryarchaeota;c__Halobacteria;o__Halobacteriales;f__Halobacteriaceae;g__Halonotius;s__	0.00138002	0.000144801
denovo68732	p__Euryarchaeota;c__Halobacteria;o__Halobacteriales;f__Halobacteriaceae;g__;s__	0.0011625	0.000120293
denovo8145	p__Firmicutes;c__Clostridia;o__Clostridiales;f__Tissierellaceae;g__Gallicola;s__	0.000106646	0
denovo87298	NA;NA;NA;NA;NA;NA	0.0007414	0
denovo87906	NA;NA;NA;NA;NA;NA	0.00419989	0
denovo90001	p__Firmicutes;c__Clostridia;o__Clostridiales;f__Lachnospiraceae;g__;s__	0.000269141	0
denovo94124	p__Proteobacteria;c__Betaproteobacteria;o__Burkholderiales;f__Comamonadaceae;g__;s__	0.000333139	0
denovo99932	NA;NA;NA;NA;NA;NA	0.00016261	0
OTU_97.10	p__Proteobacteria;c__Betaproteobacteria;o__Neisseriales;f__Neisseriaceae;g__Neisseria;	0.000151024	0
OTU_97.10004	p__Firmicutes;c__Bacilli;o__Lactobacillales;f__Lactobacillaceae;g__Lactobacillus;	0.00177321	0
OTU_97.10016	p__Bacteroidetes;c__Bacteroidia;o__Bacteroidales;f__Prevotellaceae;g__Prevotella;	0.00111842	0
OTU_97.10018	p__Actinobacteria;c__Actinobacteria;o__Actinomycetales;f__Corynebacteriaceae;g__Corynebacterium;	0.000305376	0
OTU_97.1003	p__Actinobacteria;c__Actinobacteria;o__Bifidobacteriales;f__Bifidobacteriaceae;g__Gardnerella;	0.00333247	0
OTU_97.10043	p__Firmicutes;c__Clostridia;o__Clostridiales;f__Lachnospiraceae;g__;	0.0017127	0
OTU_97.10050	p__Bacteroidetes;c__Bacteroidia;o__Bacteroidales;f__Bacteroidaceae;g__Bacteroides;	0.00011811	0
OTU_97.10051	p__Firmicutes;c__Clostridia;o__Clostridiales;f__Eubacteriaceae;g__Eubacterium;	0.000632115	0
OTU_97.10064	p__Firmicutes;c__Bacilli;o__Lactobacillales;f__Streptococcaceae;g__Streptococcus;	0.000247554	0
OTU_97.10070	p__Spirochaetes;c__Spirochaetes;o__Spirochaetales;f__Spirochaetaceae;g__Treponema;	0.000498493	0
OTU_97.10073	p__Firmicutes;c__Clostridia;o__Clostridiales;f__ClostridialesFamilyXI.Incer;g__Peptoniphilus;	0.0228025	0.00333307
OTU_97.10081	p__Firmicutes;c__Clostridia;o__Clostridiales;f__ClostridialesFamilyXI.Incer;g__;	0.0176652	0.00214728
OTU_97.10104	p__Proteobacteria;c__Gammaproteobacteria;o__Pasteurellales;f__Pasteurellaceae;g__Haemophilus;	0.000104435	0
OTU_97.10111	p__Bacteroidetes;c__Flavobacteria;o__Flavobacteriales;f__Flavobacteriaceae;g__Capnocytophaga;	0.00115712	0
OTU_97.10123	p__Spirochaetes;c__Spirochaetes;o__Spirochaetales;f__Spirochaetaceae;g__Treponema;	0.00114467	0
OTU_97.10159	p__Bacteroidetes;c__Bacteroidia;o__Bacteroidales;f__Bacteroidaceae;g__Bacteroides;	0.0633982	0.00452151
OTU_97.10163	p__Proteobacteria;c__Gammaproteobacteria;o__Enterobacteriales;f__Enterobacteriaceae;;	0.00167504	0.00018926
OTU_97.10169	p__Bacteroidetes;c__Bacteroidia;o__Bacteroidales;f__Prevotellaceae;g__Prevotella;	0.000843965	0
OTU_97.10181	p__Firmicutes;c__Bacilli;o__Lactobacillales;f__Aerococcaceae;g__Aerococcus;	0.000520339	0
OTU_97.10200	p__Bacteroidetes;c__Bacteroidia;o__Bacteroidales;f__Prevotellaceae;g__Prevotella;	0.000591913	0
OTU_97.10219	p__Proteobacteria;c__Betaproteobacteria;o__Neisseriales;f__Neisseriaceae;;	0.000241251	0
OTU_97.10237	p__Bacteroidetes;c__Bacteroidia;o__Bacteroidales;f__Prevotellaceae;g__Prevotella;	0.0456409	0.0121123
OTU_97.10260	p__Bacteroidetes;c__Bacteroidia;o__Bacteroidales;f__Prevotellaceae;g__Prevotella;	0.0308989	9.18e-05
OTU_97.10267	p__Firmicutes;c__Bacilli;o__Lactobacillales;f__Lactobacillaceae;g__Lactobacillus;	0.00721786	0
OTU_97.103	p__Firmicutes;c__Bacilli;o__Lactobacillales;f__Streptococcaceae;g__Streptococcus;	0.000303403	0
OTU_97.10300	p__Firmicutes;c__Bacilli;o__Lactobacillales;f__Enterococcaceae;g__Enterococcus;	0.000409434	1.915e-05
OTU_97.10397	p__Bacteroidetes;c__Bacteroidia;o__Bacteroidales;f__Prevotellaceae;g__Prevotella;	0.0157839	3.915e-05
OTU_97.1042	p__Spirochaetes;c__Spirochaetes;o__Spirochaetales;f__Spirochaetaceae;g__Treponema;	0.00255987	0
OTU_97.1044	p__Actinobacteria;c__Actinobacteria;o__Coriobacteriales;f__Coriobacteriaceae;g__Atopobium;	0.000938838	0
OTU_97.10482	p__Bacteroidetes;c__Bacteroidia;o__Bacteroidales;f__Bacteroidaceae;g__Bacteroides;	0.000264582	0
OTU_97.10483	p__Bacteroidetes;c__Bacteroidia;o__Bacteroidales;f__Bacteroidaceae;g__Bacteroides;	0.000322783	0
OTU_97.10526	p__Synergistetes;c__Synergistia;o__Synergistales;f__Dethiosulfovibrionaceae;g__TG5;	0.00193688	0
OTU_97.10529	p__Firmicutes;c__Clostridia;o__Clostridiales;f__Ruminococcaceae;g__Oscillospira;	0.000243405	0
OTU_97.10536	p__Actinobacteria;c__Actinobacteria;o__Actinomycetales;f__Corynebacteriaceae;g__;	0.00014032	0
OTU_97.10537	p__Firmicutes;c__Clostridia;o__Clostridiales;f__Eubacteriaceae;g__Eubacterium;	0.00105784	0
OTU_97.10590	p__Firmicutes;c__Clostridia;o__Clostridiales;f__ClostridialesFamilyXI.Incer;g__Anaerococcus;	0.0198239	0.00260203
OTU_97.10613	p__Firmicutes;c__Clostridia;o__Clostridiales;f__Lachnospiraceae;g__;	0.000218289	0
OTU_97.10619	p__Firmicutes;c__Bacilli;o__Lactobacillales;f__Streptococcaceae;g__Streptococcus;	0.000111556	0
OTU_97.10691	p__Firmicutes;c__Clostridia;o__Clostridiales;f__Peptostreptococcaceae;g__Filifactor;	0.00193173	0
OTU_97.10699	p__Proteobacteria;c__Gammaproteobacteria;o__Enterobacteriales;f__Enterobacteriaceae;g__Escherichia;	0.0127449	2.92e-05
OTU_97.107	p__Firmicutes;c__Clostridia;o__Clostridiales;f__ClostridialesFamilyXI.Incer;g__;	0.000325712	0
OTU_97.10731	p__Fusobacteria;c__Fusobacteria;o__Fusobacteriales;f__Fusobacteriaceae;g__Fusobacterium;	0.000102166	0
OTU_97.1076	p__Firmicutes;c__Bacilli;o__Gemellales;f__Gemellaceae;g__Gemella;	0.000312368	0
OTU_97.10760	p__Bacteroidetes;c__Bacteroidia;o__Bacteroidales;f__Porphyromonadaceae;g__Porphyromonas;	0.00124776	0
OTU_97.10764	p__Actinobacteria;c__Actinobacteria;o__Actinomycetales;f__Corynebacteriaceae;g__Corynebacterium;	0.00678223	0.00135617
OTU_97.10770	p__Proteobacteria;c__Epsilonproteobacteria;o__Campylobacterales;f__Campylobacteraceae;g__Campylobacter;	0.0017144	0
OTU_97.10784	p__Tenericutes;c__Mollicutes;o__Mycoplasmatales;f__Mycoplasmataceae;g__Ureaplasma;	0.00158611	0
OTU_97.10843	p__Firmicutes;c__Clostridia;o__Clostridiales;f__Peptostreptococcaceae;g__Peptostreptococcus;	0.0119329	0.00454856
OTU_97.10902	p__Firmicutes;c__Clostridia;o__Clostridiales;f__Lachnospiraceae;;	0.000125154	0
OTU_97.10910	p__Firmicutes;c__Clostridia;o__Clostridiales;f__Veillonellaceae;g__Veillonella;	0.000139741	0
OTU_97.10923	p__Bacteroidetes;c__Bacteroidia;o__Bacteroidales;f__Prevotellaceae;g__Prevotella;	0.000218212	0
OTU_97.10939	p__Bacteroidetes;c__Bacteroidia;o__Bacteroidales;f__Porphyromonadaceae;g__Porphyromonas;	0.000674178	0
OTU_97.10945	p__Proteobacteria;c__Gammaproteobacteria;o__Pseudomonadales;f__Moraxellaceae;g__Acinetobacter;	0.00280626	0.00030899
OTU_97.10959	p__Cyanobacteria;c__Chloroplast;o__Streptophyta;f__;g__;	0.000385077	2.33e-05
OTU_97.1096	p__Bacteroidetes;c__Bacteroidia;o__Bacteroidales;f__Porphyromonadaceae;g__Porphyromonas;	0.0219447	0.00590093
OTU_97.10975	p__Firmicutes;c__Clostridia;o__Clostridiales;f__Veillonellaceae;g__Selenomonas;	0.00127295	0
OTU_97.11023	p__Firmicutes;c__Clostridia;o__Clostridiales;f__ClostridialesFamilyXI.Incer;g__Finegoldia;	0.00938188	3.1e-06
OTU_97.11071	p__Proteobacteria;c__Epsilonproteobacteria;o__Campylobacterales;f__Campylobacteraceae;g__Campylobacter;	0.000924217	0
OTU_97.11079	p__Bacteroidetes;c__Bacteroidia;o__Bacteroidales;f__Prevotellaceae;g__Prevotella;	0.000116576	0
OTU_97.1113	p__Actinobacteria;c__Actinobacteria;o__Actinomycetales;f__Micrococcaceae;g__Rothia;	0.000270959	3.42e-05
OTU_97.112	p__Actinobacteria;c__Actinobacteria;o__Coriobacteriales;f__Coriobacteriaceae;g__Atopobium;	0.000312022	0
OTU_97.1120	p__Actinobacteria;c__Actinobacteria;o__Actinomycetales;f__Corynebacteriaceae;g__Corynebacterium;	0.000391644	0
OTU_97.11205	p__Firmicutes;c__Clostridia;o__Clostridiales;f__ClostridialesFamilyXI.Incer;g__Peptoniphilus;	0.00115684	4.37e-06
OTU_97.11215	p__Spirochaetes;c__Spirochaetes;o__Spirochaetales;f__Spirochaetaceae;g__Treponema;	0.0024056	0
OTU_97.11236	p__Bacteroidetes;c__Bacteroidia;o__Bacteroidales;f__Prevotellaceae;g__Prevotella;	0.00328573	0
OTU_97.11264	p__Fusobacteria;c__Fusobacteria;o__Fusobacteriales;f__Fusobacteriaceae;g__Fusobacterium;	0.000138845	0
OTU_97.11294	p__Proteobacteria;c__Gammaproteobacteria;o__Xanthomonadales;f__Xanthomonadaceae;g__Stenotrophomonas;	0.000358625	1.875e-05
OTU_97.11349	p__Actinobacteria;c__Actinobacteria;o__Actinomycetales;f__Actinomycetaceae;g__Varibaculum;	0.000141789	0
OTU_97.11351	p__Firmicutes;c__Clostridia;o__Clostridiales;f__ClostridialesFamilyXI.Incer;g__;	0.0137019	5.055e-05
OTU_97.11359	p__Firmicutes;c__Clostridia;o__Clostridiales;f__;g__;	0.00159755	0
OTU_97.11434	p__Bacteroidetes;c__Bacteroidia;o__Bacteroidales;f__;g__;	0.000352283	0
OTU_97.11480	p__Fusobacteria;c__Fusobacteria;o__Fusobacteriales;f__Fusobacteriaceae;g__Fusobacterium;	0.0578716	0.0122606
OTU_97.11502	p__Firmicutes;c__Clostridia;o__Clostridiales;f__Veillonellaceae;g__Megasphaera;	0.000570991	0
OTU_97.11615	p__Cyanobacteria;c__Chloroplast;o__Streptophyta;f__;g__;	0.000228244	0
OTU_97.11654	p__Firmicutes;c__Clostridia;o__Clostridiales;f__ClostridialesFamilyXI.Incer;g__;	0.00129398	0
OTU_97.11684	p__Bacteroidetes;c__Bacteroidia;o__Bacteroidales;f__Prevotellaceae;g__Prevotella;	0.0170284	0.000209265
OTU_97.11695	p__Firmicutes;c__Clostridia;o__Clostridiales;f__ClostridialesFamilyXI.Incer;g__Peptoniphilus;	0.000147949	0
OTU_97.11738	p__Firmicutes;c__Clostridia;o__Clostridiales;f__Ruminococcaceae;;	0.000150331	0
OTU_97.11755	p__Verrucomicrobia;c__Verrucomicrobiae;o__Verrucomicrobiales;f__Verrucomicrobiaceae;g__Akkermansia;	0.000170325	0.000153437
OTU_97.1181	p__Proteobacteria;c__Gammaproteobacteria;o__Pseudomonadales;f__Moraxellaceae;g__;	0.000477061	0
OTU_97.1184	p__Proteobacteria;c__Betaproteobacteria;o__Burkholderiales;f__Comamonadaceae;g__Comamonas;	0.000163624	0
OTU_97.11895	p__Spirochaetes;c__Spirochaetes;o__Spirochaetales;f__Spirochaetaceae;g__Treponema;	0.000109137	0
OTU_97.1196	p__Firmicutes;c__Bacilli;o__Gemellales;f__Gemellaceae;g__Gemella;	0.00289154	1.155e-05
OTU_97.11991	p__Firmicutes;c__Clostridia;o__Clostridiales;f__ClostridialesFamilyXI.Incer;g__Peptoniphilus;	0.000912893	0
OTU_97.11997	p__Firmicutes;c__Clostridia;o__Clostridiales;f__Veillonellaceae;g__Dialister;	0.00233847	0
OTU_97.12147	p__Proteobacteria;c__Epsilonproteobacteria;o__Campylobacterales;f__Campylobacteraceae;g__Campylobacter;	0.0321748	0.00393712
OTU_97.12157	p__Firmicutes;c__Clostridia;o__Clostridiales;f__ClostridialesFamilyXIII.Inc;g__Anaerovorax;	0.000174971	0
OTU_97.12194	p__Firmicutes;c__Clostridia;o__Clostridiales;f__Lachnospiraceae;;	0.000106953	0
OTU_97.12256	p__Actinobacteria;c__Actinobacteria;o__Actinomycetales;f__Micrococcaceae;g__Micrococcus;	0.000771161	0
OTU_97.12355	p__Firmicutes;c__Clostridia;o__Clostridiales;f__ClostridialesFamilyXI.Incer;g__Anaerococcus;	0.00409662	0.000114457
OTU_97.12386	p__Firmicutes;c__Clostridia;o__Clostridiales;f__Veillonellaceae;g__Dialister;	0.000840372	4.865e-05
OTU_97.12409	p__Fusobacteria;c__Fusobacteria;o__Fusobacteriales;f__Fusobacteriaceae;g__Sneathia;	0.0204407	0.000121268
OTU_97.12437	p__Actinobacteria;c__Actinobacteria;o__Coriobacteriales;f__Coriobacteriaceae;g__Adlercreutzia;	0.000190697	0
OTU_97.12531	p__Firmicutes;c__Clostridia;o__Clostridiales;f__Veillonellaceae;g__Dialister;	0.00735487	1.9e-05
OTU_97.12632	p__Proteobacteria;c__Gammaproteobacteria;o__Pseudomonadales;f__Pseudomonadaceae;g__Pseudomonas;	0.000950297	0.000225561
OTU_97.12725	p__Spirochaetes;c__Spirochaetes;o__Spirochaetales;f__Spirochaetaceae;g__Treponema;	0.00863246	1.13e-05
OTU_97.12851	p__Firmicutes;c__Bacilli;o__Lactobacillales;f__Streptococcaceae;g__Streptococcus;	0.0041408	0
OTU_97.1287	p__Tenericutes;c__Erysipelotrichi;o__Erysipelotrichales;f__Erysipelotrichaceae;g__Sharpea;	0.000226633	0
OTU_97.12921	p__Proteobacteria;c__Gammaproteobacteria;o__Pasteurellales;f__Pasteurellaceae;g__Pasteurella;	0.000572625	0
OTU_97.1300	p__Cyanobacteria;c__Chloroplast;o__Streptophyta;f__;g__;	0.0181245	7.415e-05
OTU_97.13046	p__Spirochaetes;c__Spirochaetes;o__Spirochaetales;f__Spirochaetaceae;g__Treponema;	0.00017992	0
OTU_97.13233	p__Firmicutes;c__Bacilli;o__Bacillales;f__Staphylococcaceae;g__Staphylococcus;	0.000927491	2.28e-05
OTU_97.1337	p__Proteobacteria;c__Betaproteobacteria;o__Burkholderiales;f__Comamonadaceae;g__Acidovorax;	0.000178965	0
OTU_97.13444	p__Bacteroidetes;c__Bacteroidia;o__Bacteroidales;f__Prevotellaceae;g__Prevotella;	0.000392811	0
OTU_97.13457	p__Proteobacteria;c__Betaproteobacteria;o__Burkholderiales;f__Alcaligenaceae;g__Achromobacter;	0.000115079	0
OTU_97.13544	p__Actinobacteria;c__Actinobacteria;o__Actinomycetales;f__Microbacteriaceae;g__;	0.000122783	0
OTU_97.1365	p__Proteobacteria;c__Gammaproteobacteria;o__Enterobacteriales;f__Enterobacteriaceae;g__Raoultella;	0.000900314	0
OTU_97.1371	p__Actinobacteria;c__Actinobacteria;o__Coriobacteriales;f__Coriobacteriaceae;g__Slackia;	0.000137025	0
OTU_97.13899	p__Firmicutes;c__Clostridia;o__Clostridiales;f__ClostridialesFamilyXI.Incer;g__;	0.00053482	0
OTU_97.14087	p__Firmicutes;c__Clostridia;o__Clostridiales;f__Lachnospiraceae;g__Moryella;	0.00329195	2.06e-05
OTU_97.14139	p__Proteobacteria;c__Alphaproteobacteria;o__Sphingomonadales;f__Sphingomonadaceae;g__Sphingomonas;	0.000621313	0
OTU_97.1420	p__Firmicutes;c__Clostridia;o__Clostridiales;f__Veillonellaceae;g__Megasphaera;	0.000596022	0
OTU_97.1428	p__Tenericutes;c__Erysipelotrichi;o__Erysipelotrichales;f__Erysipelotrichaceae;g__Clostridium;	0.000144483	0
OTU_97.14337	p__Firmicutes;c__Clostridia;o__Clostridiales;;;	0.000353627	0
OTU_97.14352	p__Proteobacteria;c__Gammaproteobacteria;o__Oceanospirillales;f__Halomonadaceae;g__Halomonas;	0.034243	0.00831467
OTU_97.14447	p__Firmicutes;c__Clostridia;o__Clostridiales;f__Lachnospiraceae;g__Clostridium;	0.000601269	0
OTU_97.1448	p__Proteobacteria;c__Betaproteobacteria;o__Burkholderiales;f__Oxalobacteraceae;g__Massilia;	0.000144191	0
OTU_97.1453	p__Firmicutes;c__Clostridia;o__Clostridiales;f__ClostridialesFamilyXI.Incer;g__;	0.000121901	0
OTU_97.14604	p__Firmicutes;c__Clostridia;o__Clostridiales;f__Lachnospiraceae;g__Clostridium;	0.000146115	0
OTU_97.1498	p__Bacteroidetes;c__Sphingobacteria;o__Sphingobacteriales;f__Sphingobacteriaceae;g__Sphingobacterium;	0.000331045	0
OTU_97.15026	p__Firmicutes;c__Clostridia;o__Clostridiales;f__Veillonellaceae;g__Selenomonas;	0.00217916	0
OTU_97.15229	p__Proteobacteria;c__Gammaproteobacteria;o__Pseudomonadales;f__Moraxellaceae;g__Acinetobacter;	0.00623809	0.00114362
OTU_97.15289	p__Cyanobacteria;c__Chloroplast;o__Streptophyta;f__;g__;	0.000126187	0
OTU_97.153	p__Firmicutes;c__Clostridia;o__Clostridiales;f__ClostridialesFamilyXIII.Inc;g__Mogibacterium;	0.000458824	0
OTU_97.15300	p__Thermi;c__Deinococci;o__Thermales;f__Thermaceae;g__Thermus;	0.00186026	0
OTU_97.15307	p__Bacteroidetes;c__Flavobacteria;o__Flavobacteriales;f__Flavobacteriaceae;;	0.00232647	0.000111239
OTU_97.15414	p__Synergistetes;c__Synergistia;o__Synergistales;f__Dethiosulfovibrionaceae;g__TG5;	0.00137263	0
OTU_97.15586	p__Proteobacteria;c__Alphaproteobacteria;o__Caulobacterales;f__Caulobacteraceae;g__Brevundimonas;	0.000231242	0
OTU_97.15593	p__Synergistetes;c__Synergistia;o__Synergistales;f__Dethiosulfovibrionaceae;g__Pyramidobacter;	0.000663918	0
OTU_97.15623	p__Spirochaetes;c__Spirochaetes;o__Spirochaetales;f__Spirochaetaceae;g__Treponema;	0.00305688	0
OTU_97.15627	p__Bacteroidetes;c__Bacteroidia;o__Bacteroidales;f__Prevotellaceae;g__Prevotella;	0.0104451	1.145e-05
OTU_97.15886	p__Firmicutes;c__Clostridia;o__Clostridiales;;;	0.00882268	0.000242975
OTU_97.16644	p__Proteobacteria;c__Alphaproteobacteria;o__Rhizobiales;f__Bradyrhizobiaceae;;	0.000658742	0.000107131
OTU_97.16685	p__Firmicutes;c__Bacilli;o__Bacillales;f__Alicyclobacillaceae;g__Alicyclobacillus;	0.00184802	0.000434239
OTU_97.16737	p__Firmicutes;c__Clostridia;o__Clostridiales;f__ClostridialesFamilyXI.Incer;g__Anaerococcus;	0.000491246	9.52e-05
OTU_97.17489	p__Actinobacteria;c__Actinobacteria;o__Coriobacteriales;f__Coriobacteriaceae;g__Atopobium;	0.000728532	0
OTU_97.17513	p__Bacteroidetes;c__Bacteroidia;o__Bacteroidales;f__Prevotellaceae;g__Prevotella;	0.000129026	0
OTU_97.17600	p__Firmicutes;c__Clostridia;o__Clostridiales;f__ClostridialesFamilyXI.Incer;g__Helcococcus;	0.000106131	0
OTU_97.17665	p__Firmicutes;c__Bacilli;o__Bacillales;f__Bacillaceae;g__Bacillus;	0.00691188	0.00154638
OTU_97.1782	p__Firmicutes;c__Clostridia;o__Clostridiales;f__ClostridialesFamilyXI.Incer;g__Anaerococcus;	0.000134205	0
OTU_97.1799	p__Proteobacteria;c__Alphaproteobacteria;o__Rhizobiales;f__Brucellaceae;;	0.000208691	0
OTU_97.182	p__Firmicutes;c__Clostridia;o__Clostridiales;f__Lachnospiraceae;g__Shuttleworthia;	0.00194327	0
OTU_97.18414	p__Proteobacteria;c__Betaproteobacteria;o__Burkholderiales;f__Alcaligenaceae;g__Sutterella;	0.000238401	0
OTU_97.18428	p__Firmicutes;c__Clostridia;o__Clostridiales;f__ClostridialesFamilyXI.Incer;g__Anaerococcus;	0.000441887	0
OTU_97.18687	p__Proteobacteria;c__Gammaproteobacteria;o__Pseudomonadales;f__Pseudomonadaceae;g__Pseudomonas;	0.00377622	0.000914617
OTU_97.18881	p__Firmicutes;c__Bacilli;o__Lactobacillales;f__Carnobacteriaceae;g__;	0.000119356	0
OTU_97.1936	p__Bacteroidetes;c__Bacteroidia;o__Bacteroidales;f__;g__;	0.014208	4.28e-05
OTU_97.19404	p__Bacteroidetes;c__Bacteroidia;o__Bacteroidales;f__Prevotellaceae;g__Prevotella;	0.00138095	0
OTU_97.1949	p__Bacteroidetes;c__Bacteroidia;o__Bacteroidales;f__Prevotellaceae;g__Prevotella;	0.00851776	0.000256567
OTU_97.19600	p__Proteobacteria;c__Gammaproteobacteria;o__Pseudomonadales;f__Pseudomonadaceae;g__Pseudomonas;	0.000107326	0
OTU_97.19609	p__Proteobacteria;c__Betaproteobacteria;o__Burkholderiales;f__Burkholderiaceae;g__Burkholderia;	0.000520743	0
OTU_97.19881	p__Bacteroidetes;c__Bacteroidia;o__Bacteroidales;f__Prevotellaceae;g__Prevotella;	0.000147204	0
OTU_97.20201	p__Firmicutes;c__Bacilli;o__Bacillales;f__Bacillaceae;g__Bacillus;	0.000147343	0
OTU_97.20344	p__Bacteroidetes;c__Bacteroidia;o__Bacteroidales;f__Prevotellaceae;g__Prevotella;	0.00238769	0
OTU_97.20372	p__Firmicutes;c__Clostridia;o__Clostridiales;f__Peptococcaceae;g__Peptococcus;	0.000430025	0
OTU_97.2089	p__Firmicutes;c__Clostridia;o__Clostridiales;f__ClostridialesFamilyXI.Incer;g__Peptoniphilus;	0.000325528	0
OTU_97.21542	p__Synergistetes;c__Synergistia;o__Synergistales;f__Dethiosulfovibrionaceae;g__Jonquetella;	0.000126814	0
OTU_97.21567	p__Actinobacteria;c__Actinobacteria;o__Coriobacteriales;f__Coriobacteriaceae;g__Atopobium;	0.00519332	0
OTU_97.2202	p__Firmicutes;c__Clostridia;o__Clostridiales;f__Peptococcaceae;g__Peptococcus;	0.000263216	0
OTU_97.2206	p__Proteobacteria;c__Betaproteobacteria;o__Burkholderiales;f__Comamonadaceae;;	0.00111392	1.3855e-05
OTU_97.22137	p__Actinobacteria;c__Actinobacteria;o__Actinomycetales;f__Actinomycetaceae;g__Mobiluncus;	0.00345945	0.000680369
OTU_97.22169	NA;NA;NA;NA;NA;NA	0.000186597	0
OTU_97.22259	p__Actinobacteria;c__Actinobacteria;o__Actinomycetales;f__Actinomycetaceae;g__Arcanobacterium;	0.000241374	0
OTU_97.23041	p__Bacteroidetes;c__Bacteroidia;o__Bacteroidales;f__;g__;	0.00104515	0
OTU_97.23721	p__Firmicutes;c__Clostridia;o__Clostridiales;f__Lachnospiraceae;g__Catonella;	0.00116731	0
OTU_97.23944	p__Firmicutes;c__Clostridia;o__Clostridiales;f__ClostridialesFamilyXI.Incer;;	0.00227086	0
OTU_97.24237	p__Firmicutes;c__Clostridia;o__Clostridiales;f__Lachnospiraceae;g__;	0.000245483	0
OTU_97.24468	p__Proteobacteria;c__Betaproteobacteria;o__Burkholderiales;f__Comamonadaceae;g__Diaphorobacter;	0.000218484	0
OTU_97.24508	p__Tenericutes;c__Erysipelotrichi;o__Erysipelotrichales;f__Erysipelotrichaceae;g__Bulleidia;	0.00116111	0
OTU_97.24946	p__Bacteroidetes;c__Bacteroidia;o__Bacteroidales;f__Prevotellaceae;g__Prevotella;	0.0016071	0
OTU_97.2549	p__Firmicutes;c__Clostridia;o__Clostridiales;;;	0.00119203	0
OTU_97.2583	p__Tenericutes;c__Mollicutes;o__Mycoplasmatales;f__Mycoplasmataceae;g__Mycoplasma;	0.00582402	0
OTU_97.26072	p__Firmicutes;c__Clostridia;o__Clostridiales;f__Lachnospiraceae;g__Clostridium;	0.000227617	0
OTU_97.26099	p__Firmicutes;c__Clostridia;o__Clostridiales;f__Veillonellaceae;g__;	0.000228424	0
OTU_97.26304	p__Actinobacteria;c__Actinobacteria;o__Actinomycetales;f__Corynebacteriaceae;g__Corynebacterium;	0.000175912	0
OTU_97.2686	p__Proteobacteria;c__Betaproteobacteria;o__Rhodocyclales;f__Rhodocyclaceae;g__Methyloversatilis;	0.000110986	0
OTU_97.27616	p__Firmicutes;c__Clostridia;o__Clostridiales;f__Lachnospiraceae;;	0.00023047	0
OTU_97.2777	p__Proteobacteria;c__Betaproteobacteria;o__Hydrogenophilales;f__Hydrogenophilaceae;g__;	0.000214958	0
OTU_97.2792	p__Firmicutes;c__Clostridia;o__Clostridiales;f__Lachnospiraceae;g__Moryella;	0.0116079	0.000528072
OTU_97.2827	p__Bacteroidetes;c__Bacteroidia;o__Bacteroidales;f__;g__;	0.00184415	0
OTU_97.29036	p__Proteobacteria;c__Gammaproteobacteria;o__Pseudomonadales;f__Pseudomonadaceae;g__Pseudomonas;	0.000165315	0
OTU_97.29633	p__Firmicutes;c__Bacilli;o__Bacillales;f__Bacillaceae;g__Geobacillus;	0.0671284	0.0190899
OTU_97.2977	p__Actinobacteria;c__Actinobacteria;o__Actinomycetales;f__Actinomycetaceae;g__Arcanobacterium;	0.000192162	0
OTU_97.3023	p__Tenericutes;c__Mollicutes;o__Mycoplasmatales;f__Mycoplasmataceae;g__Mycoplasma;	0.00101847	0
OTU_97.3040	p__Proteobacteria;c__Betaproteobacteria;o__Rhodocyclales;f__Rhodocyclaceae;g__;	0.000121067	0
OTU_97.31843	p__Proteobacteria;c__Betaproteobacteria;o__Burkholderiales;f__Comamonadaceae;g__;	0.000364308	0
OTU_97.31945	p__Actinobacteria;c__Actinobacteria;o__Bifidobacteriales;f__Bifidobacteriaceae;g__Bifidobacterium;	0.000112765	8.945e-06
OTU_97.3271	p__Actinobacteria;c__Actinobacteria;o__Actinomycetales;f__Promicromonosporaceae;g__Xylanimicrobium;	0.000268835	1.215e-05
OTU_97.3367	p__Firmicutes;c__Clostridia;o__Clostridiales;f__ClostridialesFamilyXI.Incer;g__Peptoniphilus;	0.000361509	0
OTU_97.3395	p__Firmicutes;c__Clostridia;o__Clostridiales;f__ClostridialesFamilyXI.Incer;g__;	0.00110195	0
OTU_97.3432	p__Spirochaetes;c__Spirochaetes;o__Spirochaetales;f__Spirochaetaceae;g__Treponema;	0.000992111	0
OTU_97.36450	p__Firmicutes;c__Clostridia;o__Clostridiales;;;	0.00045122	0
OTU_97.36826	p__Tenericutes;c__Mollicutes;o__Mycoplasmatales;f__Mycoplasmataceae;g__Mycoplasma;	0.00038716	0
OTU_97.37002	p__Bacteroidetes;c__Bacteroidia;o__Bacteroidales;f__Prevotellaceae;g__Prevotella;	0.00445419	0
OTU_97.39286	p__Fusobacteria;c__Fusobacteria;o__Fusobacteriales;f__Fusobacteriaceae;g__Fusobacterium;	0.0353662	0.000123828
OTU_97.39292	p__Firmicutes;c__Bacilli;o__Turicibacterales;f__Turicibacteraceae;g__;	0.000136434	1.07e-05
OTU_97.39797	p__Actinobacteria;c__Actinobacteria;o__Actinomycetales;f__Corynebacteriaceae;g__Corynebacterium;	0.00028894	0
OTU_97.3987	p__Firmicutes;c__Clostridia;o__Clostridiales;f__ClostridialesFamilyXI.Incer;g__Helcococcus;	0.000230031	0
OTU_97.40243	p__Firmicutes;c__Clostridia;o__Clostridiales;f__Veillonellaceae;g__Dialister;	0.00777728	0.00112941
OTU_97.40670	p__Firmicutes;c__Clostridia;o__Clostridiales;f__ClostridialesFamilyXI.Incer;g__Peptoniphilus;	0.0212082	0.000608831
OTU_97.4419	p__Proteobacteria;c__Gammaproteobacteria;o__Xanthomonadales;f__Xanthomonadaceae;g__Stenotrophomonas;	0.000277387	0
OTU_97.4449	p__Bacteroidetes;c__Bacteroidia;o__Bacteroidales;f__Prevotellaceae;g__Prevotella;	0.000425772	0
OTU_97.45419	p__Actinobacteria;c__Actinobacteria;o__Actinomycetales;f__Actinomycetaceae;g__Actinomyces;	0.00445143	2.15e-05
OTU_97.4867	p__Bacteroidetes;c__Bacteroidia;o__Bacteroidales;;;	0.00481936	0
OTU_97.5057	p__Proteobacteria;c__Gammaproteobacteria;o__Enterobacteriales;f__Enterobacteriaceae;g__Morganella;	0.000166543	0
OTU_97.5067	p__Firmicutes;c__Bacilli;o__Lactobacillales;f__Enterococcaceae;g__Enterococcus;	0.000174	0
OTU_97.5398	p__Tenericutes;c__Erysipelotrichi;o__Erysipelotrichales;f__Erysipelotrichaceae;g__Bulleidia;	0.00126165	0
OTU_97.5435	p__Bacteroidetes;c__Bacteroidia;o__Bacteroidales;f__Porphyromonadaceae;g__Porphyromonas;	0.00011153	0
OTU_97.5515	p__Actinobacteria;c__Actinobacteria;o__Actinomycetales;f__Actinomycetaceae;g__Actinobaculum;	0.000748352	0
OTU_97.5557	p__Proteobacteria;c__Betaproteobacteria;o__Rhodocyclales;f__Rhodocyclaceae;g__Thauera;	0.000375042	0
OTU_97.5759	p__Bacteroidetes;c__Bacteroidia;o__Bacteroidales;f__Porphyromonadaceae;g__Porphyromonas;	0.0457931	0.0168649
OTU_97.5830	p__Proteobacteria;c__Gammaproteobacteria;o__Xanthomonadales;f__Xanthomonadaceae;g__Pseudoxanthomonas;	0.000136865	0
OTU_97.604	p__Firmicutes;c__Clostridia;o__Clostridiales;f__Lachnospiraceae;g__Catonella;	0.00039506	0
OTU_97.638	p__Firmicutes;c__Clostridia;o__Clostridiales;f__ClostridialesFamilyXI.Incer;g__;	0.000885158	0
OTU_97.6508	p__Proteobacteria;c__Gammaproteobacteria;o__Alteromonadales;f__Shewanellaceae;g__Shewanella;	0.000107779	0
OTU_97.6769	p__Proteobacteria;c__Gammaproteobacteria;o__Pseudomonadales;f__Moraxellaceae;g__Psychrobacter;	0.000272642	0
OTU_97.708	p__Proteobacteria;c__Betaproteobacteria;o__Burkholderiales;f__Comamonadaceae;;	0.00123675	0.000158428
OTU_97.7215	p__Proteobacteria;c__Gammaproteobacteria;o__Xanthomonadales;f__Xanthomonadaceae;;	0.000188568	0
OTU_97.9565	NA;NA;NA;NA;NA;NA	0.000286203	0
