# Supplementary material for: Transkingdom network reveals bacterial players associated with cervical cancer gene expression program
Source: PeerJ. 2018 Sep 19;6:e5590. doi: 10.7717/peerj.5590 (PMC6170155; doi:10.7717/peerj.5590)
Supplement: Supplemental Information 6 [file peerj-06-5590-s006.xlsx]

## Sheet: Sheet1
name	node_type	subnet	taxonomy	otu_mean	otu_median	bc_norm_otu_antiviral	bc_norm_otu_cellcycle	bc_norm_otu_degs	bc_norm_otu_epithelialcelldifferentiation
denovo284839	microbe	microbe	p__Firmicutes;c__Bacilli;o__Bacillales;f__Bacillaceae;;	0.0053812	0.00147218	17.8579	13.7757	15.2221	11.867
denovo124168	microbe	microbe	p__Euryarchaeota;c__Halobacteria;o__Halobacteriales;f__Halobacteriaceae;g__;s__	0.0071506	0.00183355	16.3798	16.9473	16.6273	15.9235
OTU_97.1949	microbe	microbe	p__Bacteroidetes;c__Bacteroidia;o__Bacteroidales;f__Prevotellaceae;g__Prevotella;	0.00851776	0.000256567	16.1424	16.3453	16.1567	16.1991
OTU_97.10073	microbe	microbe	p__Firmicutes;c__Clostridia;o__Clostridiales;f__ClostridialesFamilyXI.Incer;g__Peptoniphilus;	0.0228025	0.00333307	15.317	14.549	14.4749	13.9927
OTU_97.10590	microbe	microbe	p__Firmicutes;c__Clostridia;o__Clostridiales;f__ClostridialesFamilyXI.Incer;g__Anaerococcus;	0.0198239	0.00260203	14.7859	13.5639	13.6165	13.2327
OTU_97.15229	microbe	microbe	p__Proteobacteria;c__Gammaproteobacteria;o__Pseudomonadales;f__Moraxellaceae;g__Acinetobacter;	0.00623809	0.00114362	14.6226	14.5971	14.4285	13.8719
OTU_97.1096	microbe	microbe	p__Bacteroidetes;c__Bacteroidia;o__Bacteroidales;f__Porphyromonadaceae;g__Porphyromonas;	0.0219447	0.00590093	14.3452	14.1212	13.9939	14.0859
OTU_97.5759	microbe	microbe	p__Bacteroidetes;c__Bacteroidia;o__Bacteroidales;f__Porphyromonadaceae;g__Porphyromonas;	0.0457931	0.0168649	14.0453	14.1552	13.9861	14.2396
OTU_97.11480	microbe	microbe	p__Fusobacteria;c__Fusobacteria;o__Fusobacteriales;f__Fusobacteriaceae;g__Fusobacterium;	0.0578716	0.0122606	13.6181	13.4741	13.2737	12.2048
OTU_97.12147	microbe	microbe	p__Proteobacteria;c__Epsilonproteobacteria;o__Campylobacterales;f__Campylobacteraceae;g__Campylobacter;	0.0321748	0.00393712	13.0084	12.5411	12.4257	12.2329
OTU_97.2792	microbe	microbe	p__Firmicutes;c__Clostridia;o__Clostridiales;f__Lachnospiraceae;g__Moryella;	0.0116079	0.000528072	12.0817	12.527	12.2913	12.2329
OTU_97.10764	microbe	microbe	p__Actinobacteria;c__Actinobacteria;o__Actinomycetales;f__Corynebacteriaceae;g__Corynebacterium;	0.00678223	0.00135618	8.51104	12.8722	12.7734	11.867
OTU_97.17665	microbe	microbe	p__Firmicutes;c__Bacilli;o__Bacillales;f__Bacillaceae;g__Bacillus;	0.00691188	0.00154638	7.76072	10.6323	11.3265	11.867
OTU_97.14352	microbe	microbe	p__Proteobacteria;c__Gammaproteobacteria;o__Oceanospirillales;f__Halomonadaceae;g__Halomonas;	0.034243	0.00831467	6.32012	10.572	10.1705	9.33784
OTU_97.29633	microbe	microbe	p__Firmicutes;c__Bacilli;o__Bacillales;f__Bacillaceae;g__Geobacillus;	0.0671284	0.0190899	6.32012	10.572	10.1705	9.33784
OTU_97.21567	microbe	microbe	p__Actinobacteria;c__Actinobacteria;o__Coriobacteriales;f__Coriobacteriaceae;g__Atopobium;	0.00519332	0	0	0	0	0
OTU_97.2583	microbe	microbe	p__Tenericutes;c__Mollicutes;o__Mycoplasmatales;f__Mycoplasmataceae;g__Mycoplasma;	0.00582402	0	0	0	0	0
OTU_97.10267	microbe	microbe	p__Firmicutes;c__Bacilli;o__Lactobacillales;f__Lactobacillaceae;g__Lactobacillus;	0.00721786	0	0	0	0	0
OTU_97.12531	microbe	microbe	p__Firmicutes;c__Clostridia;o__Clostridiales;f__Veillonellaceae;g__Dialister;	0.00735487	1.9e-05	0	0	0	0
OTU_97.40243	microbe	microbe	p__Firmicutes;c__Clostridia;o__Clostridiales;f__Veillonellaceae;g__Dialister;	0.00777729	0.00112941	0	0	0	0
OTU_97.12725	microbe	microbe	p__Spirochaetes;c__Spirochaetes;o__Spirochaetales;f__Spirochaetaceae;g__Treponema;	0.00863246	1.13e-05	0	0	0	0
OTU_97.15886	microbe	microbe	p__Firmicutes;c__Clostridia;o__Clostridiales;;;	0.00882268	0.000242975	0	0	0	0
OTU_97.11023	microbe	microbe	p__Firmicutes;c__Clostridia;o__Clostridiales;f__ClostridialesFamilyXI.Incer;g__Finegoldia;	0.00938188	3.1e-06	0	0	0	0
OTU_97.15627	microbe	microbe	p__Bacteroidetes;c__Bacteroidia;o__Bacteroidales;f__Prevotellaceae;g__Prevotella;	0.0104451	1.15e-05	0	0	0	0
OTU_97.10843	microbe	microbe	p__Firmicutes;c__Clostridia;o__Clostridiales;f__Peptostreptococcaceae;g__Peptostreptococcus;	0.0119329	0.00454856	0	0	0	0
OTU_97.10699	microbe	microbe	p__Proteobacteria;c__Gammaproteobacteria;o__Enterobacteriales;f__Enterobacteriaceae;g__Escherichia;	0.0127449	2.92e-05	0	0	0	0
OTU_97.11351	microbe	microbe	p__Firmicutes;c__Clostridia;o__Clostridiales;f__ClostridialesFamilyXI.Incer;g__;	0.0137019	5.06e-05	0	0	0	0
OTU_97.1936	microbe	microbe	p__Bacteroidetes;c__Bacteroidia;o__Bacteroidales;f__;g__;	0.014208	4.28e-05	0	0	0	0
OTU_97.10397	microbe	microbe	p__Bacteroidetes;c__Bacteroidia;o__Bacteroidales;f__Prevotellaceae;g__Prevotella;	0.0157839	3.92e-05	0	0	0	0
OTU_97.11684	microbe	microbe	p__Bacteroidetes;c__Bacteroidia;o__Bacteroidales;f__Prevotellaceae;g__Prevotella;	0.0170284	0.000209265	0	0	6.54689	0
OTU_97.10081	microbe	microbe	p__Firmicutes;c__Clostridia;o__Clostridiales;f__ClostridialesFamilyXI.Incer;g__;	0.0176652	0.00214728	0	0	0	0
OTU_97.1300	microbe	microbe	p__Cyanobacteria;c__Chloroplast;o__Streptophyta;f__;g__;	0.0181245	7.42e-05	0	0	0	0
OTU_97.12409	microbe	microbe	p__Fusobacteria;c__Fusobacteria;o__Fusobacteriales;f__Fusobacteriaceae;g__Sneathia;	0.0204407	0.000121269	0	0	0	0
OTU_97.40670	microbe	microbe	p__Firmicutes;c__Clostridia;o__Clostridiales;f__ClostridialesFamilyXI.Incer;g__Peptoniphilus;	0.0212082	0.000608831	0	0	0	0
OTU_97.10260	microbe	microbe	p__Bacteroidetes;c__Bacteroidia;o__Bacteroidales;f__Prevotellaceae;g__Prevotella;	0.0308989	9.18e-05	0	0	0	0
OTU_97.39286	microbe	microbe	p__Fusobacteria;c__Fusobacteria;o__Fusobacteriales;f__Fusobacteriaceae;g__Fusobacterium;	0.0353662	0.000123829	0	0	0	0
OTU_97.10237	microbe	microbe	p__Bacteroidetes;c__Bacteroidia;o__Bacteroidales;f__Prevotellaceae;g__Prevotella;	0.0456409	0.0121123	0	0	0	0
OTU_97.10159	microbe	microbe	p__Bacteroidetes;c__Bacteroidia;o__Bacteroidales;f__Bacteroidaceae;g__Bacteroides;	0.0633982	0.00452151	0	0	0	0
BTN3A2	degs	antiviral response		NA	NA	17.8942	11.297	14.5116	0
GZMB	degs	antiviral response		NA	NA	13.9787	0	11.1809	0
HLA-F	degs	antiviral response		NA	NA	13.7909	0	10.7538	0
CXCL10	degs	antiviral response		NA	NA	13.7847	7.14278	10.4064	0
IFI44L	degs	antiviral response		NA	NA	13.5011	0	10.1554	0
IFI44	degs	antiviral response		NA	NA	13.4245	3.26604	10.0026	0
STAT1	degs	antiviral response		NA	NA	13.3291	7.14278	10.1726	0
LAMP3	degs	antiviral response		NA	NA	13.0223	10.7812	10.2082	0
TAP1	degs	antiviral response		NA	NA	12.9792	6.96912	10.0627	0
DDN	degs	other degs		NA	NA	12.9637	15.5869	15.9972	16.3244
UBE2L6	degs	antiviral response		NA	NA	12.9614	0	9.44756	0
OAS1	degs	antiviral response		NA	NA	12.8938	7.65987	9.93743	0
RSAD2	degs	antiviral response		NA	NA	12.8715	0	9.32268	0
APOL6	degs	antiviral response		NA	NA	12.8456	3.26604	9.59358	0
PTPN6	degs	antiviral response		NA	NA	12.36	0	9.98067	0
DDX60	degs	antiviral response		NA	NA	12.3372	7.06511	9.89013	0
LY6G6C	degs	other degs		NA	NA	12.3101	9.98067	12.8018	15.8884
KIF18B	degs	other degs		NA	NA	12.3101	0	9.91577	0
MX1	degs	antiviral response		NA	NA	12.248	0	8.65145	0
IRF9	degs	antiviral response		NA	NA	12.1894	0	9.03657	0
RAD54L	degs	other degs		NA	NA	12.1816	7.49232	12.0213	0
ABI3BP	degs	cell cycle		NA	NA	12.0542	16.716	15.9784	0
SPAG5	degs	other degs		NA	NA	12.0542	16.1425	15.5436	0
IRF1	degs	antiviral response		NA	NA	12.037	0	8.38348	0
INDO	degs	antiviral response		NA	NA	11.9354	0	8.60939	0
RRAS2	degs	other degs		NA	NA	11.1784	16.3085	15.5522	15.7459
TGFBI	degs	other degs		NA	NA	10.8939	0	12.4413	15.7053
CTSL1	degs	other degs		NA	NA	10.8939	0	10.1538	0
HHLA1	degs	cell cycle		NA	NA	10.7113	12.9542	12.8429	0
CXCL13	degs	antiviral response		NA	NA	10.6887	0	6.69698	0
IFI30	degs	antiviral response		NA	NA	10.6887	0	6.69698	0
CAMKV	degs	other degs		NA	NA	10.2917	0	6.30378	0
CHRNB3	degs	other degs		NA	NA	10.2231	11.4427	12.8814	0
CD163	degs	antiviral response		NA	NA	9.93924	0	6.52669	0
CYP2A7	degs	other degs		NA	NA	9.74643	13.3252	14.4608	0
SLC5A5	degs	cell cycle		NA	NA	9.74643	14.7729	14.2929	14.3854
ITM2A	degs	other degs		NA	NA	9.61877	12.5018	13.4031	0
PLA2G7	degs	antiviral response		NA	NA	9.10552	0	5.1416	0
IFNA7	degs	cell cycle		NA	NA	8.69936	14.1197	13.2708	0
FANCE	degs	other degs		NA	NA	8.6206	9.63101	11.6653	0
CXCL12	degs	other degs		NA	NA	8.6206	4.09592	10.1019	0
CDT1	degs	other degs		NA	NA	8.6206	0	6.63807	0
C8orf17	degs	other degs		NA	NA	8.48155	7.46675	10.9967	0
FCGR1B	degs	antiviral response		NA	NA	7.95786	0	8.5557	0
NCAPG	degs	cell cycle		NA	NA	5.36807	5.24793	9.26673	0
RMI1	degs	cell cycle		NA	NA	4.39917	14.2939	13.2985	0
GPR89B	degs	other degs		NA	NA	4.39917	9.37868	11.298	0
TMEM185B	degs	cell cycle		NA	NA	0	15.3301	14.1356	0
AURKA	degs	other degs		NA	NA	0	15.1079	13.9806	0
FLJ20628	degs	other degs		NA	NA	0	13.578	13.1059	10.5738
SLC45A2	degs	other degs		NA	NA	0	12.266	12.5626	0
SLC16A1	degs	other degs		NA	NA	0	13.1251	12.515	0
DCLRE1C	degs	other degs		NA	NA	0	0	12.0722	15.9908
KRT1	degs	other degs		NA	NA	0	0	11.9858	15.8884
LOC100170939	degs	other degs		NA	NA	0	0	11.9622	15.9908
ZC3H14	degs	cell cycle		NA	NA	0	12.0346	11.9509	0
MCM10	degs	cell cycle		NA	NA	0	12.7397	11.8191	0
NDC80	degs	cell cycle		NA	NA	0	12.2556	11.7542	0
NAIP	degs	other degs		NA	NA	0	0	11.7132	15.9908
DEPDC1B	degs	cell cycle		NA	NA	0	12.0338	11.7049	0
CYP3A5P2	degs	epithelial cell differentiation		NA	NA	0	0	11.6495	15.385
UBE2T	degs	other degs		NA	NA	0	12.0172	11.6167	0
TIPIN	degs	cell cycle		NA	NA	0	8.15384	11.5602	0
RFC4	degs	cell cycle		NA	NA	0	12.0737	11.5385	0
C10orf68	degs	other degs		NA	NA	0	11.1324	11.5165	0
SPRR1A	degs	epithelial cell differentiation		NA	NA	0	0	11.4003	15.2515
CPA2	degs	other degs		NA	NA	0	1.98914	11.3936	0
FAM158A	degs	other degs		NA	NA	0	9.29288	11.3618	0
KIAA1166	degs	cell cycle		NA	NA	0	6.34163	11.3504	0
SULT2B1	degs	epithelial cell differentiation		NA	NA	0	0	11.2932	15.6633
EXOSC3	degs	cell cycle		NA	NA	0	9.74324	11.2821	0
CDC6	degs	cell cycle		NA	NA	0	12.5576	11.2366	0
RRM2	degs	cell cycle		NA	NA	0	12.1764	11.2115	0
KIF20A	degs	cell cycle		NA	NA	0	11.3726	11.2084	0
WDHD1	degs	cell cycle		NA	NA	0	12.4161	11.163	0
DDX39	degs	other degs		NA	NA	0	10.6669	11.1137	0
ARL6IP1	degs	cell cycle		NA	NA	0	11.2619	11.0848	0
ZNF43	degs	other degs		NA	NA	0	12.1553	11.0791	0
DBF4	degs	cell cycle		NA	NA	0	11.8438	11.0729	0
GPN3	degs	cell cycle		NA	NA	0	11.8905	10.9947	0
ABCA6	degs	other degs		NA	NA	0	8.90328	10.9921	0
KIF2C	degs	other degs		NA	NA	0	10.7249	10.8635	0
CAND1	degs	cell cycle		NA	NA	0	11.6284	10.8264	0
SPARCL1	degs	other degs		NA	NA	0	8.6563	10.8004	0
PLAU	degs	other degs		NA	NA	0	8.90328	10.7487	0
MUC8	degs	other degs		NA	NA	0	1.75275	10.7421	14.3854
SPRR3	degs	epithelial cell differentiation		NA	NA	0	0	10.7225	14.7664
PBK	degs	cell cycle		NA	NA	0	11.295	10.6885	0
GMNN	degs	cell cycle		NA	NA	0	12.2732	10.6729	0
RAD51AP1	degs	cell cycle		NA	NA	0	8.97141	10.6696	0
CKS2	degs	cell cycle		NA	NA	0	12.1458	10.6482	0
ANK2	degs	other degs		NA	NA	0	0	10.6398	0
CYP3A43	degs	other degs		NA	NA	0	0	10.6336	0
CKLF	degs	other degs		NA	NA	0	0	10.5366	0
TPX2	degs	cell cycle		NA	NA	0	10.4771	10.534	0
CCNA2	degs	cell cycle		NA	NA	0	10.3476	10.533	0
NEUROD2	degs	other degs		NA	NA	0	11.0171	10.5056	0
NCAPH	degs	cell cycle		NA	NA	0	10.9963	10.4641	0
PSMD2	degs	other degs		NA	NA	0	8.90328	10.4557	0
RPA3	degs	other degs		NA	NA	0	10.3916	10.4555	0
ZZZ3	degs	other degs		NA	NA	0	9.98067	10.4425	0
NUSAP1	degs	other degs		NA	NA	0	0	10.3864	0
POLR2H	degs	other degs		NA	NA	0	0	10.3808	0
DNAJC9	degs	cell cycle		NA	NA	0	10.7362	10.3314	0
DLGAP5	degs	cell cycle		NA	NA	0	11.8522	10.3236	0
CD207	degs	other degs		NA	NA	0	0	10.3062	0
SNRPA1	degs	other degs		NA	NA	0	7.18866	10.269	0
NAT13	degs	cell cycle		NA	NA	0	6.45943	10.2604	0
DKC1	degs	other degs		NA	NA	0	0	10.1254	0
CNR2	degs	other degs		NA	NA	0	8.70636	10.1191	0
MSH2	degs	cell cycle		NA	NA	0	9.74867	10.1101	0
CKS1B	degs	cell cycle		NA	NA	0	10.3474	10.0847	0
LOC730227	degs	other degs		NA	NA	0	0	10.0718	0
TNFSF8	degs	other degs		NA	NA	0	0	10.0546	0
PDIA6	degs	other degs		NA	NA	0	0	10.0253	0
MKI67	degs	cell cycle		NA	NA	0	11.1744	10.0068	0
NUP107	degs	cell cycle		NA	NA	0	9.43924	9.95289	0
ANP32E	degs	other degs		NA	NA	0	3.01257	9.93245	0
IFI16	degs	other degs		NA	NA	0	0	9.8915	0
PGC	degs	other degs		NA	NA	0	0	9.8915	0
APOL1	degs	other degs		NA	NA	0	0	9.8915	0
EIF4EBP1	degs	other degs		NA	NA	0	0	9.8915	0
ALG3	degs	other degs		NA	NA	0	0	9.8915	0
ZNF835	degs	other degs		NA	NA	0	0	9.8915	0
CNTNAP1	degs	other degs		NA	NA	0	0	9.8915	0
BIRC5	degs	cell cycle		NA	NA	0	10.7833	9.88511	0
ORC6L	degs	other degs		NA	NA	0	0	9.88186	0
M6PR	degs	other degs		NA	NA	0	0	9.84421	0
GUCA1A	degs	other degs		NA	NA	0	0	9.8113	10.5738
CENPA	degs	cell cycle		NA	NA	0	11.3668	9.7941	0
C1orf20	degs	other degs		NA	NA	0	0	9.76735	0
APOL2	degs	antiviral response		NA	NA	0	0	9.7428	0
FANCL	degs	other degs		NA	NA	0	2.76129	9.73443	0
UBXN7	degs	other degs		NA	NA	0	0	9.67029	0
KIAA0947	degs	other degs		NA	NA	0	7.27697	9.66815	0
SLIT2	degs	cell cycle		NA	NA	0	0	9.6463	0
MYO1A	degs	other degs		NA	NA	0	0	9.62876	0
BUB1B	degs	other degs		NA	NA	0	0	9.62084	0
CDCA3	degs	cell cycle		NA	NA	0	2.4957	9.57996	0
CDCA8	degs	cell cycle		NA	NA	0	6.72851	9.56824	0
HMMR	degs	cell cycle		NA	NA	0	10.5787	9.55882	0
RECQL4	degs	other degs		NA	NA	0	0	9.5458	0
MCM2	degs	cell cycle		NA	NA	0	5.12928	9.53471	0
DEFA4	degs	other degs		NA	NA	0	10.5684	9.50842	0
C18orf24	degs	other degs		NA	NA	0	0	9.47873	0
DKFZP586H2123	degs	other degs		NA	NA	0	7.65987	9.47773	0
DUS4L	degs	other degs		NA	NA	0	0	9.46417	0
OIP5	degs	cell cycle		NA	NA	0	10.4662	9.42065	0
ZSCAN18	degs	other degs		NA	NA	0	9.81095	9.35676	0
CLEC10A	degs	other degs		NA	NA	0	4.85798	9.33395	0
TOP2A	degs	other degs		NA	NA	0	0	9.32576	0
H2AFZ	degs	cell cycle		NA	NA	0	4.45943	9.31846	0
DNMT1	degs	other degs		NA	NA	0	0	9.30964	0
GPR172A	degs	other degs		NA	NA	0	0	9.30729	0
FGF7	degs	other degs		NA	NA	0	0	9.30729	0
TSNAX	degs	other degs		NA	NA	0	0	9.30729	0
GYS2	degs	other degs		NA	NA	0	0	9.30729	0
SCNN1B	degs	other degs		NA	NA	0	0	9.30729	0
OR1E2	degs	other degs		NA	NA	0	0	9.30729	0
OR1A1	degs	other degs		NA	NA	0	0	9.30729	0
NFKBIE	degs	antiviral response		NA	NA	0	0	9.30729	0
AQP1	degs	cell cycle		NA	NA	0	0	9.30729	0
RAB15	degs	other degs		NA	NA	0	0	9.30729	0
DEPDC2	degs	other degs		NA	NA	0	0	9.28376	0
RPAP3	degs	cell cycle		NA	NA	0	10.5229	9.28311	0
PSMB10	degs	antiviral response		NA	NA	0	0	9.21997	0
VRK1	degs	cell cycle		NA	NA	0	10.7019	9.19016	0
SHCBP1	degs	cell cycle		NA	NA	0	10.6582	9.18687	0
KIF11	degs	cell cycle		NA	NA	0	0	9.17589	0
AUP1	degs	other degs		NA	NA	0	0	9.11916	0
LAPTM4B	degs	cell cycle		NA	NA	0	8.8505	9.10505	0
KRT13	degs	epithelial cell differentiation		NA	NA	0	0	9.09768	10.7278
CDC45L	degs	other degs		NA	NA	0	0	9.08481	0
TIAF1	degs	cell cycle		NA	NA	0	0	9.08432	0
NUP155	degs	cell cycle		NA	NA	0	0	9.0841	0
POLE2	degs	cell cycle		NA	NA	0	6.40259	9.06409	0
KCNIP1	degs	other degs		NA	NA	0	8.12891	9.03708	0
NEK2	degs	cell cycle		NA	NA	0	4.64962	9.00918	0
PRC1	degs	cell cycle		NA	NA	0	0	8.97333	0
MAGOH	degs	other degs		NA	NA	0	0	8.96171	0
MAD2L1	degs	cell cycle		NA	NA	0	9.83016	8.94852	0
HSPA14	degs	other degs		NA	NA	0	0	8.92971	0
MTFR1	degs	cell cycle		NA	NA	0	7.04629	8.91971	0
EGLN3	degs	other degs		NA	NA	0	0	8.89301	0
AR	degs	other degs		NA	NA	0	9.48918	8.86629	0
GMPS	degs	cell cycle		NA	NA	0	0	8.86588	0
AP2M1	degs	other degs		NA	NA	0	0	8.85895	0
TAGLN2	degs	other degs		NA	NA	0	0	8.84191	0
RACGAP1	degs	cell cycle		NA	NA	0	8.30056	8.8392	0
XAF1	degs	antiviral response		NA	NA	0	0	8.80574	0
LAP3	degs	antiviral response		NA	NA	0	0	8.79844	0
S100PBP	degs	cell cycle		NA	NA	0	3.3978	8.79515	0
NDN	degs	other degs		NA	NA	0	7.65987	8.77757	0
TARS	degs	other degs		NA	NA	0	6.26866	8.75403	0
KRT32	degs	other degs		NA	NA	0	0	8.74903	0
SOD2	degs	other degs		NA	NA	0	0	8.74144	0
DUSP12	degs	cell cycle		NA	NA	0	7.79988	8.73124	0
CCDC41	degs	other degs		NA	NA	0	0	8.72433	0
FANCA	degs	other degs		NA	NA	0	0	8.67373	0
ARC	degs	other degs		NA	NA	0	0	8.67239	0
PRSS2	degs	epithelial cell differentiation		NA	NA	0	0	8.66531	13.3937
RFC2	degs	other degs		NA	NA	0	0	8.65545	0
HMGN2	degs	cell cycle		NA	NA	0	9.41292	8.65357	0
GDPD3	degs	epithelial cell differentiation		NA	NA	0	0	8.65282	11.4856
C2orf54	degs	other degs		NA	NA	0	0	8.64776	10.5738
XRN2	degs	other degs		NA	NA	0	0	8.6452	0
GTF2E1	degs	other degs		NA	NA	0	2.82985	8.62927	0
HOPX	degs	other degs		NA	NA	0	0	8.60011	11.2179
TACSTD1	degs	other degs		NA	NA	0	0	8.5806	0
KPNA1	degs	other degs		NA	NA	0	0	8.57607	0
CRNN	degs	epithelial cell differentiation		NA	NA	0	0	8.54659	10.8968
C6orf211	degs	cell cycle		NA	NA	0	5.65249	8.54556	0
SEC14L5	degs	other degs		NA	NA	0	2.86592	8.53902	0
ADAR	degs	antiviral response		NA	NA	0	0	8.53362	0
PRPS2	degs	cell cycle		NA	NA	0	1.75275	8.52839	0
ADRA2A	degs	other degs		NA	NA	0	9.60146	8.51392	0
TMEM97	degs	other degs		NA	NA	0	0	8.50131	0
SPINK5	degs	epithelial cell differentiation		NA	NA	0	0	8.47726	13.3723
BTN2A3	degs	other degs		NA	NA	0	0	8.47296	0
EZH2	degs	other degs		NA	NA	0	7.20856	8.46787	0
SCEL	degs	epithelial cell differentiation		NA	NA	0	0	8.45818	10.1785
CHTF18	degs	other degs		NA	NA	0	0	8.45457	0
KIF15	degs	cell cycle		NA	NA	0	4.14568	8.42185	0
TEX10	degs	other degs		NA	NA	0	0	8.39605	0
DTL	degs	cell cycle		NA	NA	0	2.33628	8.39071	0
KIR2DS5	degs	other degs		NA	NA	0	0	8.377	0
RPA2	degs	cell cycle		NA	NA	0	0	8.36507	0
MEST	degs	other degs		NA	NA	0	0	8.36129	0
NME5	degs	cell cycle		NA	NA	0	0	8.35936	0
KRR1	degs	cell cycle		NA	NA	0	0	8.35687	0
SMC6	degs	other degs		NA	NA	0	1.75275	8.34222	0
TRIP13	degs	other degs		NA	NA	0	0	8.32586	0
A1CF	degs	other degs		NA	NA	0	2.79494	8.31882	0
RGS11	degs	other degs		NA	NA	0	2.60644	8.31282	0
PFDN2	degs	other degs		NA	NA	0	0	8.31193	0
PPT1	degs	other degs		NA	NA	0	1.17632	8.31193	0
ATAD2	degs	other degs		NA	NA	0	1.11103	8.31113	0
LOC100137047-PLA2G4B	degs	other degs		NA	NA	0	0	8.31069	0
KCNE2	degs	other degs		NA	NA	0	0	8.30957	0
PRL	degs	other degs		NA	NA	0	0	8.30957	0
RAD51C	degs	other degs		NA	NA	0	0	8.30957	0
DLEU2L	degs	other degs		NA	NA	0	0	8.30957	0
PACRG	degs	other degs		NA	NA	0	0	8.30957	0
SCUBE2	degs	other degs		NA	NA	0	0	8.30957	0
GEMIN6	degs	other degs		NA	NA	0	0	8.30957	0
ADAM10	degs	other degs		NA	NA	0	0	8.30957	0
EFNA1	degs	other degs		NA	NA	0	0	8.30957	0
EXOSC9	degs	other degs		NA	NA	0	0	8.30957	0
MC5R	degs	other degs		NA	NA	0	0	8.30957	0
E2F3	degs	other degs		NA	NA	0	0	8.30957	0
SASH1	degs	other degs		NA	NA	0	0	8.30957	0
RFWD3	degs	other degs		NA	NA	0	0	8.30957	0
SLC18A2	degs	other degs		NA	NA	0	0	8.30957	0
PUS1	degs	other degs		NA	NA	0	0	8.30957	0
CCBP2	degs	other degs		NA	NA	0	0	8.30957	0
PRIM1	degs	other degs		NA	NA	0	0	8.30957	0
ASCL3	degs	other degs		NA	NA	0	0	8.30957	0
RBP1	degs	other degs		NA	NA	0	0	8.30957	0
ATP4A	degs	other degs		NA	NA	0	0	8.30957	0
ZNF687	degs	other degs		NA	NA	0	0	8.30957	0
ZNF93	degs	other degs		NA	NA	0	0	8.30957	0
NUP85	degs	other degs		NA	NA	0	0	8.30957	0
P53AIP1	degs	other degs		NA	NA	0	0	8.30957	0
MCM5	degs	other degs		NA	NA	0	0	8.30957	0
C20orf20	degs	other degs		NA	NA	0	0	8.30957	0
WDR8	degs	other degs		NA	NA	0	0	8.30957	0
LMNB2	degs	other degs		NA	NA	0	0	8.30957	0
CALML3	degs	other degs		NA	NA	0	0	8.30957	0
INTS7	degs	other degs		NA	NA	0	0	8.30957	0
SLC20A1	degs	other degs		NA	NA	0	0	8.30957	0
RECQL	degs	other degs		NA	NA	0	0	8.30957	0
RPN1	degs	other degs		NA	NA	0	0	8.30957	0
SELP	degs	other degs		NA	NA	0	0	8.30957	0
ST8SIA2	degs	other degs		NA	NA	0	0	8.30957	0
MMP12	degs	other degs		NA	NA	0	0	8.30957	0
RBCK1	degs	other degs		NA	NA	0	0	8.30957	0
RAD21	degs	cell cycle		NA	NA	0	0	8.30957	0
B4GALT4	degs	other degs		NA	NA	0	0	8.30957	0
RNF39	degs	other degs		NA	NA	0	0	8.30957	0
HNRNPK	degs	other degs		NA	NA	0	0	8.30957	0
MTHFD1	degs	other degs		NA	NA	0	0	8.30273	0
HSPA13	degs	other degs		NA	NA	0	0	8.21898	0
FOXM1	degs	other degs		NA	NA	0	0	8.20168	0
BXDC2	degs	other degs		NA	NA	0	0	8.19425	0
SIP1	degs	cell cycle		NA	NA	0	4.60881	8.18397	0
RSRC1	degs	other degs		NA	NA	0	0	8.18252	0
ERCC6L	degs	cell cycle		NA	NA	0	6.78764	8.13548	0
UBD	degs	antiviral response		NA	NA	0	0	8.12774	0
GRM6	degs	other degs		NA	NA	0	0	8.12528	0
DEPDC1	degs	cell cycle		NA	NA	0	0	8.12007	0
LOC645139	degs	other degs		NA	NA	0	0	8.07828	0
SLC10A2	degs	other degs		NA	NA	0	0	8.07481	0
UBE2C	degs	other degs		NA	NA	0	0	7.91732	0
POLS	degs	other degs		NA	NA	0	0	7.87475	0
NUDT1	degs	cell cycle		NA	NA	0	6.91502	7.87435	0
PLOD2	degs	other degs		NA	NA	0	1.75275	7.85607	0
CHAF1B	degs	other degs		NA	NA	0	0	7.72701	0
DNAJB11	degs	other degs		NA	NA	0	0	7.72503	0
HPRT1	degs	cell cycle		NA	NA	0	7.51381	7.72365	0
WARS	degs	antiviral response		NA	NA	0	0	7.69533	0
MADCAM1	degs	other degs		NA	NA	0	0	7.60196	0
RFC5	degs	other degs		NA	NA	0	3.14405	7.5763	0
TTK	degs	cell cycle		NA	NA	0	3.7761	7.55487	0
TOPBP1	degs	cell cycle		NA	NA	0	2.38128	7.53879	0
CD109	degs	other degs		NA	NA	0	7.37442	7.51082	0
CDC20	degs	cell cycle		NA	NA	0	8.29537	7.45254	0
DSCAM	degs	other degs		NA	NA	0	6.44294	7.4358	0
EXO1	degs	cell cycle		NA	NA	0	0	7.39412	0
ZNF419	degs	other degs		NA	NA	0	0	7.37787	0
TK1	degs	other degs		NA	NA	0	0	7.37474	0
KRT4	degs	epithelial cell differentiation		NA	NA	0	0	7.35345	9.20557
AMELX	degs	other degs		NA	NA	0	0	7.31411	0
CIB1	degs	other degs		NA	NA	0	0	7.31411	0
KRT19	degs	other degs		NA	NA	0	0	7.31411	0
AURKC	degs	other degs		NA	NA	0	5.57592	7.2875	0
ITGB3BP	degs	cell cycle		NA	NA	0	0	7.2294	0
TRMT5	degs	cell cycle		NA	NA	0	3.90689	7.14384	0
BCHE	degs	other degs		NA	NA	0	8.14144	6.99444	0
FMR1	degs	other degs		NA	NA	0	8.97867	6.99423	0
DEK	degs	cell cycle		NA	NA	0	4.24031	6.97526	0
FBXO5	degs	cell cycle		NA	NA	0	4.3505	6.94172	0
TSEN34	degs	other degs		NA	NA	0	0	6.88561	0
PSMG1	degs	other degs		NA	NA	0	8.12919	6.83461	0
MUC3A	degs	other degs		NA	NA	0	0	6.83265	0
BST2	degs	antiviral response		NA	NA	0	0	6.79451	0
MLF1IP	degs	other degs		NA	NA	0	3.90689	6.76123	0
PRSS1	degs	other degs		NA	NA	0	0	6.70451	11.763
SSRP1	degs	other degs		NA	NA	0	0	6.69431	0
MTHFD2	degs	other degs		NA	NA	0	0	6.69043	0
CASP7	degs	other degs		NA	NA	0	5.14975	6.6826	0
CTPS	degs	other degs		NA	NA	0	1.54102	6.65678	0
ENOX1	degs	other degs		NA	NA	0	0	6.56224	0
MITD1	degs	other degs		NA	NA	0	5.04876	6.50621	0
POLD1	degs	other degs		NA	NA	0	0	6.47249	0
RPL39L	degs	other degs		NA	NA	0	0	6.40259	0
KARS	degs	other degs		NA	NA	0	0	6.37504	0
KLHL7	degs	cell cycle		NA	NA	0	7.89439	6.32733	0
SLC25A17	degs	other degs		NA	NA	0	0	6.31651	0
KLK12	degs	epithelial cell differentiation		NA	NA	0	0	6.22689	11.2807
GSTM5	degs	other degs		NA	NA	0	5.80478	6.05528	0
EMP1	degs	epithelial cell differentiation		NA	NA	0	0	5.99548	11.0442
CEP55	degs	cell cycle		NA	NA	0	0	5.97728	0
KIF4A	degs	cell cycle		NA	NA	0	7.37862	5.83036	0
UPF3B	degs	other degs		NA	NA	0	7.3394	5.82273	0
CEP70	degs	cell cycle		NA	NA	0	0	5.76553	0
WASF1	degs	other degs		NA	NA	0	0	5.76022	0
PTTG1	degs	other degs		NA	NA	0	0	5.74953	0
CASK	degs	other degs		NA	NA	0	0	5.71699	0
SLURP1	degs	epithelial cell differentiation		NA	NA	0	0	5.43296	9.47212
SPC25	degs	cell cycle		NA	NA	0	0	5.37851	0
TFAM	degs	other degs		NA	NA	0	0	5.24413	0
MELK	degs	cell cycle		NA	NA	0	3.64386	5.16993	0
MARS	degs	other degs		NA	NA	0	0	5.15381	0
JMJD3	degs	other degs		NA	NA	0	6.44294	4.89239	0
PCDHGA1	degs	antiviral response		NA	NA	0	0	4.88753	0
HNRNPR	degs	other degs		NA	NA	0	0	4.8679	0
C14orf138	degs	other degs		NA	NA	0	0	4.79701	0
ACPP	degs	epithelial cell differentiation		NA	NA	0	0	4.79701	9.81634
GSK3B	degs	other degs		NA	NA	0	0	4.79181	0
RNF114	degs	other degs		NA	NA	0	0	4.66676	0
CCNB1	degs	cell cycle		NA	NA	0	6.45121	4.57894	0
FAM64A	degs	other degs		NA	NA	0	0	4.54844	0
CDKN3	degs	cell cycle		NA	NA	0	0	4.54226	0
PARP2	degs	other degs		NA	NA	0	0	4.36457	0
TYROBP	degs	antiviral response		NA	NA	0	0	4.2555	0
UBR7	degs	cell cycle		NA	NA	0	5.61176	4.24031	0
C16orf33	degs	other degs		NA	NA	0	0	4.07895	0
H2AFV	degs	other degs		NA	NA	0	0	4.06178	0
MAL	degs	epithelial cell differentiation		NA	NA	0	0	3.848	8.81794
BCAP31	degs	other degs		NA	NA	0	0	3.82782	0
CCR9	degs	other degs		NA	NA	0	0	3.6893	0
LMF1	degs	other degs		NA	NA	0	4.85798	3.67807	0
C1orf174	degs	other degs		NA	NA	0	0	3.65535	0
PDIA5	degs	other degs		NA	NA	0	0	3.65535	0
HDAC1	degs	other degs		NA	NA	0	0	3.39506	0
SEPHS1	degs	other degs		NA	NA	0	4.70598	3.35191	0
GYG1	degs	other degs		NA	NA	0	2.82985	3.24641	0
RFC1	degs	other degs		NA	NA	0	0	3.04614	0
C18orf55	degs	other degs		NA	NA	0	0	2.83794	0
STIL	degs	other degs		NA	NA	0	0	2.73335	0
MORC4	degs	cell cycle		NA	NA	0	1.13093	2.73118	0
MCM6	degs	cell cycle		NA	NA	0	2.94111	2.67582	0
CCT3	degs	other degs		NA	NA	0	0	2.23573	0
C5orf4	degs	other degs		NA	NA	0	0	2.12102	0
SR140	degs	other degs		NA	NA	0	0	2.03562	0
SSX2IP	degs	other degs		NA	NA	0	2.76129	2.02857	0
KNTC1	degs	other degs		NA	NA	0	2.86592	1.83188	0
PSMB4	degs	cell cycle		NA	NA	0	0	1.79494	0
YEATS4	degs	other degs		NA	NA	0	0	1.76977	0
C1orf112	degs	other degs		NA	NA	0	3.57289	1.71809	0
CENPF	degs	other degs		NA	NA	0	0	1.52607	0
CENPM	degs	other degs		NA	NA	0	0	1.46989	0
NCAPG2	degs	other degs		NA	NA	0	1.82782	1.34483	0
RHAG	degs	other degs		NA	NA	0	0	1.1375	0
CDKN2C	degs	other degs		NA	NA	0	0	0.994942	0
SEPHS2	degs	other degs		NA	NA	0	0	0.9568	0
DCLRE1A	degs	other degs		NA	NA	0	1.11103	0.853597	0
NOL8	degs	other degs		NA	NA	0	0	0.842375	0
C8orf32	degs	other degs		NA	NA	0	0	0.703101	0
MYOZ3	degs	other degs		NA	NA	0	0	0.659011	0
C1orf27	degs	other degs		NA	NA	0	0	0.603122	0
NUAK2	degs	epithelial cell differentiation		NA	NA	0	0	0	0
RFX5	degs	antiviral response		NA	NA	0	0	0	0
TRPM3	degs	other degs		NA	NA	0	0	0	0
ACYP1	degs	other degs		NA	NA	0	0	0	0
ACOT9	degs	cell cycle		NA	NA	0	0	0	0
PLAGL1	degs	other degs		NA	NA	0	0	0	0
SMC4	degs	other degs		NA	NA	0	0	0	0
CA10	degs	other degs		NA	NA	0	0	0	0
CASP8AP2	degs	other degs		NA	NA	0	0	0	0
C1orf163	degs	other degs		NA	NA	0	0	0	0
ESRRG	degs	other degs		NA	NA	0	0	0	0
EPB42	degs	cell cycle		NA	NA	0	0	0	0
CXCL9	degs	antiviral response		NA	NA	0	0	0	0
SMARCD3	degs	other degs		NA	NA	0	0	0	0
RPS13	degs	other degs		NA	NA	0	0	0	0
BUB3	degs	other degs		NA	NA	0	0	0	0
MCM3	degs	other degs		NA	NA	0	0	0	0
AIM1L	degs	other degs		NA	NA	0	0	0	0
KIAA1751	degs	other degs		NA	NA	0	0	0	0
IRF7	degs	antiviral response		NA	NA	0	0	0	0
C16orf61	degs	other degs		NA	NA	0	0	0	0
CD244	degs	other degs		NA	NA	0	0	0	0
PRSS3	degs	epithelial cell differentiation		NA	NA	0	0	0	0
KRT17	degs	other degs		NA	NA	0	0	0	0
NECAP2	degs	other degs		NA	NA	0	0	0	0
DYRK2	degs	other degs		NA	NA	0	0	0	0
TMEM22	degs	other degs		NA	NA	0	0	0	0
ADAMTS5	degs	antiviral response		NA	NA	0	0	0	0
RNASEH2A	degs	cell cycle		NA	NA	0	0	0	0
ALOX12	degs	other degs		NA	NA	0	0	0	0
GRIN2B	degs	other degs		NA	NA	0	0	0	0
CEP72	degs	other degs		NA	NA	0	0	0	0
ZNF135	degs	other degs		NA	NA	0	0	0	0
ARHGAP11A	degs	other degs		NA	NA	0	0	0	0
RRS1	degs	other degs		NA	NA	0	0	0	0
COL9A1	degs	other degs		NA	NA	0	0	0	0
DHX9	degs	other degs		NA	NA	0	0	0	0
PPAP2C	degs	other degs		NA	NA	0	0	0	0
PIWIL2	degs	cell cycle		NA	NA	0	0	0	0
STIM1	degs	other degs		NA	NA	0	0	0	0
ZNF192	degs	other degs		NA	NA	0	0	0	0
ADAM33	degs	other degs		NA	NA	0	0	0	0
IL22	degs	other degs		NA	NA	0	0	0	0
C9orf91	degs	other degs		NA	NA	0	0	0	0
G6PC	degs	other degs		NA	NA	0	0	0	0
MCM7	degs	other degs		NA	NA	0	0	0	0
KTELC1	degs	other degs		NA	NA	0	0	0	0
ZNF253	degs	cell cycle		NA	NA	0	0	0	0
STYK1	degs	other degs		NA	NA	0	0	0	0
TMPRSS3	degs	other degs		NA	NA	0	0	0	0
SCHIP1	degs	other degs		NA	NA	0	0	0	0
TMEM106C	degs	other degs		NA	NA	0	0	0	0
SLC25A44	degs	other degs		NA	NA	0	0	0	0
AVPR1A	degs	other degs		NA	NA	0	0	0	0
IL1RN	degs	other degs		NA	NA	0	0	0	0
LOC100131713	degs	other degs		NA	NA	0	0	0	0
OCA2	degs	other degs		NA	NA	0	0	0	0
DACH1	degs	other degs		NA	NA	0	0	0	0
BRD2	degs	other degs		NA	NA	0	0	0	0
DDX11	degs	other degs		NA	NA	0	0	0	0
STOM	degs	other degs		NA	NA	0	0	0	0
PHF19	degs	other degs		NA	NA	0	0	0	0
AK2	degs	other degs		NA	NA	0	0	0	0
VNN1	degs	other degs		NA	NA	0	0	0	0
MOCOS	degs	other degs		NA	NA	0	0	0	0
C3orf52	degs	other degs		NA	NA	0	0	0	0
PSMA7	degs	other degs		NA	NA	0	0	0	0
TGM3	degs	other degs		NA	NA	0	0	0	0
SH3BGRL	degs	other degs		NA	NA	0	0	0	0
RASSF4	degs	other degs		NA	NA	0	0	0	0
NDRG2	degs	other degs		NA	NA	0	0	0	0
C6orf123	degs	other degs		NA	NA	0	0	0	0
KIF18A	degs	cell cycle		NA	NA	0	0	0	0
PPM1B	degs	other degs		NA	NA	0	0	0	0
AZI1	degs	other degs		NA	NA	0	0	0	0
C3orf37	degs	other degs		NA	NA	0	0	0	0
KPNA2	degs	cell cycle		NA	NA	0	0	0	0
APOO	degs	other degs		NA	NA	0	0	0	0
PTPLAD1	degs	cell cycle		NA	NA	0	0	0	0
LENEP	degs	other degs		NA	NA	0	0	0	0
IL15RA	degs	antiviral response		NA	NA	0	0	0	0
CXorf27	degs	other degs		NA	NA	0	0	0	0
UCP1	degs	other degs		NA	NA	0	0	0	0
BMP6	degs	other degs		NA	NA	0	0	0	0
HSPBAP1	degs	other degs		NA	NA	0	0	0	0
PCDHGA3	degs	other degs		NA	NA	0	0	0	0
DSCR4	degs	other degs		NA	NA	0	0	0	0
ASPM	degs	other degs		NA	NA	0	0	0	0
TOR3A	degs	other degs		NA	NA	0	0	0	0
GLRX2	degs	other degs		NA	NA	0	0	0	0
CDC2	degs	cell cycle		NA	NA	0	0	0	0
ZWILCH	degs	other degs		NA	NA	0	0	0	0
ATG12	degs	other degs		NA	NA	0	0	0	0
CTSZ	degs	other degs		NA	NA	0	0	0	0
GNAT1	degs	other degs		NA	NA	0	0	0	0
SNX10	degs	antiviral response		NA	NA	0	0	0	0
PCNA	degs	other degs		NA	NA	0	0	0	0
STARD7	degs	other degs		NA	NA	0	0	0	0
C6orf106	degs	other degs		NA	NA	0	0	0	0
PSRC1	degs	other degs		NA	NA	0	0	0	0
PTTG3	degs	other degs		NA	NA	0	0	0	0
GINS2	degs	other degs		NA	NA	0	0	0	0
ERP29	degs	other degs		NA	NA	0	0	0	0
SLC16A9	degs	other degs		NA	NA	0	0	0	0
CDK5RAP1	degs	other degs		NA	NA	0	0	0	0
APOBEC3G	degs	other degs		NA	NA	0	0	0	0
LOC81691	degs	other degs		NA	NA	0	0	0	0
C14orf169	degs	other degs		NA	NA	0	0	0	0
FEN1	degs	other degs		NA	NA	0	0	0	0
SOAT1	degs	other degs		NA	NA	0	0	0	0
DNMT3B	degs	other degs		NA	NA	0	0	0	0
SLC15A1	degs	other degs		NA	NA	0	0	0	0
PAK2	degs	other degs		NA	NA	0	0	0	0
HJURP	degs	cell cycle		NA	NA	0	0	0	0
GALNT2	degs	other degs		NA	NA	0	0	0	0
CYP2A6	degs	other degs		NA	NA	0	0	0	0
HERC5	degs	antiviral response		NA	NA	0	0	0	0
CUL2	degs	other degs		NA	NA	0	0	0	0
GNPDA1	degs	other degs		NA	NA	0	0	0	0
COX17	degs	other degs		NA	NA	0	0	0	0
ABCC5	degs	other degs		NA	NA	0	0	0	0
PLD2	degs	other degs		NA	NA	0	0	0	0
MBD4	degs	other degs		NA	NA	0	0	0	0
EIF2AK2	degs	antiviral response		NA	NA	0	0	0	0
ISG20	degs	antiviral response		NA	NA	0	0	0	0
ETV2	degs	other degs		NA	NA	0	0	0	0
VN1R1	degs	other degs		NA	NA	0	0	0	0
RAI2	degs	other degs		NA	NA	0	0	0	0
C1orf183	degs	other degs		NA	NA	0	0	0	0
GNL2	degs	other degs		NA	NA	0	0	0	0
ISG15	degs	antiviral response		NA	NA	0	0	0	0
TMPO	degs	cell cycle		NA	NA	0	0	0	0
MNAT1	degs	other degs		NA	NA	0	0	0	0
SNRPB	degs	other degs		NA	NA	0	0	0	0
RRM2B	degs	other degs		NA	NA	0	0	0	0
GRIA3	degs	other degs		NA	NA	0	0	0	0
OLFM2	degs	other degs		NA	NA	0	0	0	0
RAD54B	degs	cell cycle		NA	NA	0	0	0	0
USP18	degs	antiviral response		NA	NA	0	0	0	0
DHFR	degs	other degs		NA	NA	0	0	0	0
FLJ13310	degs	other degs		NA	NA	0	0	0	0
OR1F1	degs	other degs		NA	NA	0	0	0	0
OAZ1	degs	other degs		NA	NA	0	0	0	0
RPS6KA1	degs	other degs		NA	NA	0	0	0	0
UPK1A	degs	other degs		NA	NA	0	0	0	0
GINS1	degs	other degs		NA	NA	0	0	0	0
ZNF148	degs	other degs		NA	NA	0	0	0	0
MMP9	degs	antiviral response		NA	NA	0	0	0	0
VPS16	degs	other degs		NA	NA	0	0	0	0
CRHR2	degs	other degs		NA	NA	0	0	0	0
SCYL3	degs	other degs		NA	NA	0	0	0	0
NOS1	degs	other degs		NA	NA	0	0	0	0
COX4NB	degs	other degs		NA	NA	0	0	0	0
PLG	degs	other degs		NA	NA	0	0	0	0
TAF1A	degs	other degs		NA	NA	0	0	0	0
MSN	degs	other degs		NA	NA	0	0	0	0
FANCG	degs	other degs		NA	NA	0	0	0	0
CNPY3	degs	other degs		NA	NA	0	0	0	0
PRMT6	degs	other degs		NA	NA	0	0	0	0
GSDMB	degs	other degs		NA	NA	0	0	0	0
LAMC2	degs	other degs		NA	NA	0	0	0	0
TMEM194A	degs	other degs		NA	NA	0	0	0	0
GRIN2A	degs	other degs		NA	NA	0	0	0	0
MORC2	degs	other degs		NA	NA	0	0	0	0
SETDB1	degs	other degs		NA	NA	0	0	0	0
C21orf45	degs	cell cycle		NA	NA	0	0	0	0
ARPP-19	degs	other degs		NA	NA	0	0	0	0
SCN7A	degs	other degs		NA	NA	0	0	0	0
CDH3	degs	other degs		NA	NA	0	0	0	0
NOL11	degs	other degs		NA	NA	0	0	0	0
E2F8	degs	other degs		NA	NA	0	0	0	0
FNDC3B	degs	other degs		NA	NA	0	0	0	0
CIT	degs	other degs		NA	NA	0	0	0	0
NCAPD2	degs	other degs		NA	NA	0	0	0	0
AVPR1B	degs	other degs		NA	NA	0	0	0	0
RNASEN	degs	other degs		NA	NA	0	0	0	0
AKIRIN1	degs	other degs		NA	NA	0	0	0	0
AIM2	degs	antiviral response		NA	NA	0	0	0	0
C17orf75	degs	other degs		NA	NA	0	0	0	0
SCO2	degs	antiviral response		NA	NA	0	0	0	0
HMGB2	degs	other degs		NA	NA	0	0	0	0
RUNX3	degs	other degs		NA	NA	0	0	0	0
TIPRL	degs	other degs		NA	NA	0	0	0	0
SMPD1	degs	other degs		NA	NA	0	0	0	0
NUP62CL	degs	other degs		NA	NA	0	0	0	0
TOR1B	degs	other degs		NA	NA	0	0	0	0
CHEK1	degs	other degs		NA	NA	0	0	0	0
HNRNPA2B1	degs	other degs		NA	NA	0	0	0	0
PARP12	degs	antiviral response		NA	NA	0	0	0	0
FOXN1	degs	other degs		NA	NA	0	0	0	0
DDOST	degs	other degs		NA	NA	0	0	0	0
APOBEC2	degs	other degs		NA	NA	0	0	0	0
FAM130A2	degs	other degs		NA	NA	0	0	0	0
FAM107A	degs	other degs		NA	NA	0	0	0	0
SENP5	degs	other degs		NA	NA	0	0	0	0
ECT2	degs	other degs		NA	NA	0	0	0	0
HSPB11	degs	other degs		NA	NA	0	0	0	0
HTF9C	degs	other degs		NA	NA	0	0	0	0
TTC21B	degs	other degs		NA	NA	0	0	0	0
BAK1	degs	other degs		NA	NA	0	0	0	0
ABHD10	degs	other degs		NA	NA	0	0	0	0
ANXA9	degs	other degs		NA	NA	0	0	0	0
PAFAH1B3	degs	other degs		NA	NA	0	0	0	0
CAMK2A	degs	other degs		NA	NA	0	0	0	0
NFATC4	degs	other degs		NA	NA	0	0	0	0
LOC55908	degs	other degs		NA	NA	0	0	0	0
CD1C	degs	other degs		NA	NA	0	0	0	0
FCER1A	degs	other degs		NA	NA	0	0	0	0
CDX2	degs	other degs		NA	NA	0	0	0	0
GNRHR	degs	other degs		NA	NA	0	0	0	0
KCNJ3	degs	other degs		NA	NA	0	0	0	0
SYN3	degs	other degs		NA	NA	0	0	0	0
CNPY2	degs	other degs		NA	NA	0	0	0	0
GYPA	degs	other degs		NA	NA	0	0	0	0
PAX1	degs	other degs		NA	NA	0	0	0	0
PTGER4	degs	other degs		NA	NA	0	0	0	0
ZNF816A	degs	other degs		NA	NA	0	0	0	0
HPGD	degs	other degs		NA	NA	0	0	0	0
FN3K	degs	other degs		NA	NA	0	0	0	0
ARD1A	degs	other degs		NA	NA	0	0	0	0
HMGB3	degs	other degs		NA	NA	0	0	0	0
ACSM1	degs	other degs		NA	NA	0	0	0	0
DNAJC22	degs	other degs		NA	NA	0	0	0	0
ATAD5	degs	other degs		NA	NA	0	0	0	0
TAF11	degs	other degs		NA	NA	0	0	0	0
RNF150	degs	other degs		NA	NA	0	0	0	0
DDIT4	degs	other degs		NA	NA	0	0	0	0
RRP1B	degs	other degs		NA	NA	0	0	0	0
HOMER1	degs	other degs		NA	NA	0	0	0	0
PRPS1	degs	other degs		NA	NA	0	0	0	0
NPAL2	degs	other degs		NA	NA	0	0	0	0
POLE	degs	other degs		NA	NA	0	0	0	0
FCHSD2	degs	other degs		NA	NA	0	0	0	0
AFF2	degs	other degs		NA	NA	0	0	0	0
GDF5	degs	other degs		NA	NA	0	0	0	0
PDLIM2	degs	epithelial cell differentiation		NA	NA	0	0	0	0
PTK6	degs	other degs		NA	NA	0	0	0	0
HSPC152	degs	other degs		NA	NA	0	0	0	0
FLJ10232	degs	other degs		NA	NA	0	0	0	0
PRIM2	degs	other degs		NA	NA	0	0	0	0
FN3KRP	degs	other degs		NA	NA	0	0	0	0
PIK3R5	degs	cell cycle		NA	NA	0	0	0	0
ZBTB1	degs	other degs		NA	NA	0	0	0	0
HIST1H1C	degs	other degs		NA	NA	0	0	0	0
HIST1H2BK	degs	other degs		NA	NA	0	0	0	0
HIST1H3H	degs	other degs		NA	NA	0	0	0	0
MICB	degs	other degs		NA	NA	0	0	0	0
C9orf127	degs	other degs		NA	NA	0	0	0	0
NUCKS1	degs	other degs		NA	NA	0	0	0	0
C2orf68	degs	other degs		NA	NA	0	0	0	0
AK5	degs	other degs		NA	NA	0	0	0	0
SLIT3	degs	other degs		NA	NA	0	0	0	0
UTRN	degs	other degs		NA	NA	0	0	0	0
FKSG2	degs	antiviral response		NA	NA	0	0	0	0
PPM2C	degs	other degs		NA	NA	0	0	0	0
ZCCHC11	degs	other degs		NA	NA	0	0	0	0
RNF4	degs	other degs		NA	NA	0	0	0	0
LATS2	degs	other degs		NA	NA	0	0	0	0
ALDH3B2	degs	other degs		NA	NA	0	0	0	0
PABPN1	degs	other degs		NA	NA	0	0	0	0
LOR	degs	antiviral response		NA	NA	0	0	0	0
SPAG11B	degs	other degs		NA	NA	0	0	0	0
ERH	degs	other degs		NA	NA	0	0	0	0
NDP	degs	other degs		NA	NA	0	0	0	0
PACSIN2	degs	other degs		NA	NA	0	0	0	0
FTHP1	degs	other degs		NA	NA	0	0	0	0
PDE4C	degs	other degs		NA	NA	0	0	0	0
C9orf9	degs	other degs		NA	NA	0	0	0	0
NDRG4	degs	other degs		NA	NA	0	0	0	0
EDA2R	degs	other degs		NA	NA	0	0	0	0
NPY1R	degs	other degs		NA	NA	0	0	0	0
FKBP8	degs	other degs		NA	NA	0	0	0	0
HARS2	degs	other degs		NA	NA	0	0	0	0
GCG	degs	other degs		NA	NA	0	0	0	0
OPCML	degs	other degs		NA	NA	0	0	0	0
UGCGL1	degs	other degs		NA	NA	0	0	0	0
SLC24A2	degs	other degs		NA	NA	0	0	0	0
YEATS2	degs	other degs		NA	NA	0	0	0	0
C12orf47	degs	other degs		NA	NA	0	0	0	0
WNT16	degs	other degs		NA	NA	0	0	0	0
HYMAI	degs	other degs		NA	NA	0	0	0	0
LSG1	degs	other degs		NA	NA	0	0	0	0
WDR67	degs	other degs		NA	NA	0	0	0	0
KRT76	degs	other degs		NA	NA	0	0	0	0
DAZAP1	degs	other degs		NA	NA	0	0	0	0
GTSE1	degs	other degs		NA	NA	0	0	0	0
LIG1	degs	other degs		NA	NA	0	0	0	0
STAG1	degs	other degs		NA	NA	0	0	0	0
SMC3	degs	other degs		NA	NA	0	0	0	0
DSN1	degs	other degs		NA	NA	0	0	0	0
LSAMP	degs	other degs		NA	NA	0	0	0	0
XPR1	degs	other degs		NA	NA	0	0	0	0
MYLC2PL	degs	other degs		NA	NA	0	0	0	0
ABCA8	degs	other degs		NA	NA	0	0	0	0
RPL27A	degs	other degs		NA	NA	0	0	0	0
DCN	degs	other degs		NA	NA	0	0	0	0
RPS27A	degs	other degs		NA	NA	0	0	0	0
RPS25	degs	other degs		NA	NA	0	0	0	0
TYMS	degs	other degs		NA	NA	0	0	0	0
MT1P3	degs	other degs		NA	NA	0	0	0	0
LOC57228	degs	other degs		NA	NA	0	0	0	0
ANKLE2	degs	other degs		NA	NA	0	0	0	0
NUP210	degs	other degs		NA	NA	0	0	0	0
SFMBT1	degs	other degs		NA	NA	0	0	0	0
PDK1	degs	other degs		NA	NA	0	0	0	0
PGDS	degs	other degs		NA	NA	0	0	0	0
LOC728844	degs	other degs		NA	NA	0	0	0	0
GBAP	degs	other degs		NA	NA	0	0	0	0
OTC	degs	other degs		NA	NA	0	0	0	0
SLC38A4	degs	other degs		NA	NA	0	0	0	0
CFHR1	degs	other degs		NA	NA	0	0	0	0
SLC5A1	degs	other degs		NA	NA	0	0	0	0
C1orf135	degs	other degs		NA	NA	0	0	0	0
MED20	degs	other degs		NA	NA	0	0	0	0
KCNS3	degs	other degs		NA	NA	0	0	0	0
INHBA	degs	other degs		NA	NA	0	0	0	0
SMYD3	degs	other degs		NA	NA	0	0	0	0
C7orf54	degs	other degs		NA	NA	0	0	0	0
SPEN	degs	other degs		NA	NA	0	0	0	0
ALOX12B	degs	other degs		NA	NA	0	0	0	0
GRIK5	degs	other degs		NA	NA	0	0	0	0
GNB1	degs	other degs		NA	NA	0	0	0	0
AHCTF1	degs	other degs		NA	NA	0	0	0	0
HEATR1	degs	other degs		NA	NA	0	0	0	0
SGSM3	degs	other degs		NA	NA	0	0	0	0
TST	degs	other degs		NA	NA	0	0	0	0
MCM4	degs	other degs		NA	NA	0	0	0	0
KLHL24	degs	other degs		NA	NA	0	0	0	0
SMC5	degs	other degs		NA	NA	0	0	0	0
CDC2L2	degs	other degs		NA	NA	0	0	0	0
C7orf27	degs	other degs		NA	NA	0	0	0	0
LASP1	degs	other degs		NA	NA	0	0	0	0
EFHD2	degs	other degs		NA	NA	0	0	0	0
ZFHX4	degs	other degs		NA	NA	0	0	0	0
ZNF273	degs	other degs		NA	NA	0	0	0	0
C7orf42	degs	other degs		NA	NA	0	0	0	0
ZNF415	degs	other degs		NA	NA	0	0	0	0
